# Supplementary material for: p-Tolyl­methanaminium cyclo­hexane-1,2-diyl phosphate
Source: Acta Crystallogr Sect E Struct Rep Online. 2010 Nov 6;66(Pt 12):o3049. doi: 10.1107/S1600536810044326 (PMC3011592; doi:10.1107/S1600536810044326)
Supplement: Supplementary file 1 [file e-66-o3049-sup1.cif]

##############################################################################
###                                                                        ###
###        Electronic paper (Acta Crystallographica Section E)             ###
###                                                                        ###
##############################################################################
#                                                                            #
# This CIF contains the data in a paper accepted for publication in Acta     #
# Crystallographica Section E. It conforms to the requirements of Notes      #
# for Authors for Section E, and has been peer reviewed under the auspices   #
# of the IUCr Commission on Journals.                                        #
#                                                                            #
# Full details of the Crystallographic Information File format               #
# are given in the paper "The Crystallographic Information File (CIF):       #
# a New Standard Archive File for Crystallography" by S. R. Hall, F. H.      #
# Allen and I. D. Brown [Acta Cryst. (1991), A47, 655-685].                  #
#                                                                            #
# The current version of the core CIF dictionary is obtainable from          #
# ftp://ftp.iucr.org/pub/cif_core.dic. The current version number is 2.4.    #
#                                                                            #
# Software is freely available for graphical display of the structure(s) in  #
# this CIF.  For information consult the CIF home page http://www.iucr.org/  #
# cif/home.html                                                              #
#                                                                            #
# This file may be used for bona fide research purposes within the           #
# scientific community so long as proper attribution is given to the journal # 
# article from which it was obtained.                                        #
#                                                                            #
##############################################################################
                                             
data_global
_audit_creation_method     'SHELXL-97'
_journal_data_validation_number     ?
_journal_date_recd_electronic     2010-10-29
_journal_date_accepted     2010-10-29
_journal_name_full     'Acta Crystallographica, Section E'
_journal_year     2010
_journal_volume     66
_journal_issue     12
_journal_page_first     o3049
_journal_page_last     o3049
_journal_paper_category     QO
_journal_coeditor_code     HB5717
_publ_contact_author_name     'Debashis Chakraborty'
_publ_contact_author_address
;
Department of Chemistry
IIT Madras
Chennai
TamilNadu
India
;
_publ_contact_author_email     dchakraborty@iitm.ac.in
_publ_contact_author_fax     ?
_publ_contact_author_phone     '+91-44-22574223'
_publ_section_title
;
<i>p</i>-Tolylmethanaminium cyclohexane-1,2-diyl phosphate
;
loop_
    _publ_author_name
    _publ_author_address
    'Ravikumar R. Gowda'
;
Department of Chemistry
IIT Madras
Chennai
TamilNadu
India
;
    'Venkatachalam Ramkumar'
;
Department of Chemistry
IIT Madras
Chennai
TamilNadu
India
;
    'Debashis Chakraborty'
;
Department of Chemistry
IIT Madras
Chennai
TamilNadu
India
;
data_I
_audit_creation_method     SHELXL97
_chemical_name_systematic
;
<i>p</i>-Tolylmethanaminium cyclohexane-1,2-diyl phosphate
;
_chemical_name_common     ?
_chemical_formula_moiety     'C8 H12 N +, C6 H10 O4 P -'
_chemical_formula_sum     'C14 H22 N O4 P'
_chemical_formula_iupac     'C8 H12 N + , C6 H10 O4 P -'
_chemical_formula_weight     299.30
_chemical_melting_point     ?
_symmetry_cell_setting     triclinic
_symmetry_space_group_name_H-M     'P -1'
_symmetry_space_group_name_Hall     '-P 1'
loop_
    _symmetry_equiv_pos_as_xyz
    'x, y, z'
    '-x, -y, -z'
_cell_length_a     5.9642(6)
_cell_length_b     9.6077(10)
_cell_length_c     13.7070(15)
_cell_angle_alpha     78.326(6)
_cell_angle_beta     82.549(7)
_cell_angle_gamma     84.900(6)
_cell_volume     761.11(14)
_cell_formula_units_Z     2
_cell_measurement_reflns_used     1420
_cell_measurement_theta_min     2.40
_cell_measurement_theta_max     19.61
_cell_measurement_temperature     298(2)
_exptl_crystal_description     block
_exptl_crystal_colour     colourless
_exptl_crystal_size_max     0.22
_exptl_crystal_size_mid     0.20
_exptl_crystal_size_min     0.15
_exptl_crystal_density_diffrn     1.306
_exptl_crystal_density_meas     ?
_exptl_crystal_density_method     'not measured'
_exptl_crystal_F_000     320
_exptl_absorpt_coefficient_mu     0.193
_exptl_absorpt_correction_type     multi-scan
_exptl_absorpt_process_details     '(SADABS; Bruker, 1999)'
_exptl_absorpt_correction_T_min     0.959
_exptl_absorpt_correction_T_max     0.972
_exptl_special_details
;
;
_diffrn_ambient_temperature     298(2)
_diffrn_radiation_type     MoK\a
_diffrn_radiation_wavelength     0.71073
_diffrn_radiation_source     'fine-focus sealed tube'
_diffrn_radiation_monochromator     graphite
_diffrn_measurement_device_type     'Bruker APEXII CCD'
_diffrn_measurement_method     '\f and \w'
_diffrn_detector_area_resol_mean     ?
_diffrn_reflns_number     9372
_diffrn_reflns_av_R_equivalents     0.0704
_diffrn_reflns_av_sigmaI/netI     0.1101
_diffrn_reflns_theta_min     2.17
_diffrn_reflns_theta_max     27.39
_diffrn_reflns_theta_full     25.00
_diffrn_measured_fraction_theta_max     0.899
_diffrn_measured_fraction_theta_full     0.926
_diffrn_reflns_limit_h_min     -7
_diffrn_reflns_limit_h_max     6
_diffrn_reflns_limit_k_min     -12
_diffrn_reflns_limit_k_max     12
_diffrn_reflns_limit_l_min     -17
_diffrn_reflns_limit_l_max     17
_diffrn_standards_number     ?
_diffrn_standards_interval_count     ?
_diffrn_standards_interval_time     ?
_diffrn_standards_decay_%     ?
_refine_special_details
;
 Refinement of F^2^ against ALL reflections.  The weighted R-factor wR and
 goodness of fit S are based on F^2^, conventional R-factors R are based
 on F, with F set to zero for negative F^2^. The threshold expression of
 F^2^ > 2sigma(F^2^) is used only for calculating R-factors(gt) etc. and is
 not relevant to the choice of reflections for refinement.  R-factors based
 on F^2^ are statistically about twice as large as those based on F, and R-
 factors based on ALL data will be even larger.
;
_reflns_number_total     3112
_reflns_number_gt     1549
_reflns_threshold_expression     I>2\s(I)
_refine_ls_structure_factor_coef     Fsqd
_refine_ls_matrix_type     full
_refine_ls_R_factor_all     0.1576
_refine_ls_R_factor_gt     0.0684
_refine_ls_wR_factor_gt     0.1411
_refine_ls_wR_factor_ref     0.1771
_refine_ls_goodness_of_fit_ref     0.990
_refine_ls_restrained_S_all     0.990
_refine_ls_number_reflns     3112
_refine_ls_number_parameters     217
_refine_ls_number_restraints     0
_refine_ls_hydrogen_treatment     mixed
_refine_ls_weighting_scheme     calc
_refine_ls_weighting_details
               'calc w = 1/[\s^2^(Fo^2^)+(0.0845P)^2^] where P=(Fo^2^+2Fc^2^)/3'
_atom_sites_solution_hydrogens     geom
_atom_sites_solution_primary     direct
_atom_sites_solution_secondary     difmap
_refine_ls_shift/su_max     0.002
_refine_ls_shift/su_mean     0.000
_refine_diff_density_max     0.285
_refine_diff_density_min     -0.255
_refine_ls_extinction_method     none
_refine_ls_extinction_coef     ?
loop_
    _atom_type_symbol
    _atom_type_description
    _atom_type_scat_dispersion_real
    _atom_type_scat_dispersion_imag
    _atom_type_scat_source
    'C' 'C' 0.0033 0.0016
                         'International Tables Vol C Tables 4.2.6.8 and 6.1.1.4'
    'H' 'H' 0.0000 0.0000
                         'International Tables Vol C Tables 4.2.6.8 and 6.1.1.4'
    'N' 'N' 0.0061 0.0033
                         'International Tables Vol C Tables 4.2.6.8 and 6.1.1.4'
    'O' 'O' 0.0106 0.0060
                         'International Tables Vol C Tables 4.2.6.8 and 6.1.1.4'
    'P' 'P' 0.1023 0.0942
                         'International Tables Vol C Tables 4.2.6.8 and 6.1.1.4'
_computing_data_collection     'APEX2 (Bruker, 2004)'
_computing_cell_refinement
;
APEX2 (Bruker, 2004) and SAINT (Bruker, 2004)
;
_computing_data_reduction
;
SAINT (Bruker, 2004) and XPREP (Bruker, 2004)
;
_computing_structure_solution     'SHELXS97 (Sheldrick, 2008)'
_computing_structure_refinement     'SHELXL97 (Sheldrick, 2008)'
_computing_molecular_graphics     'ORTEP-3 (Farrugia, 1997)'
_computing_publication_material     'SHELXL97 (Sheldrick, 2008)'
loop_
    _atom_site_type_symbol
    _atom_site_label
    _atom_site_fract_x
    _atom_site_fract_y
    _atom_site_fract_z
    _atom_site_U_iso_or_equiv
    _atom_site_adp_type
    _atom_site_calc_flag
    _atom_site_refinement_flags
    _atom_site_occupancy
    _atom_site_disorder_assembly
    _atom_site_disorder_group
    C C1 0.1252(8) 0.4020(5) 0.8217(3) 0.0796(14) Uani d . 1 . .
    H H1A -0.0022 0.4646 0.8385 0.119 Uiso calc R 1 . .
    H H1B 0.2040 0.3678 0.8796 0.119 Uiso calc R 1 . .
    H H1C 0.0731 0.3228 0.7999 0.119 Uiso calc R 1 . .
    C C2 0.2837(6) 0.4820(4) 0.7383(3) 0.0494(10) Uani d . 1 . .
    C C3 0.2204(6) 0.6086(4) 0.6806(3) 0.0473(10) Uani d . 1 . .
    H H3 0.0751 0.6492 0.6943 0.057 Uiso calc R 1 . .
    C C4 0.3634(6) 0.6791(4) 0.6024(3) 0.0456(10) Uani d . 1 . .
    H H4 0.3141 0.7655 0.5647 0.055 Uiso calc R 1 . .
    C C5 0.5811(6) 0.6207(4) 0.5803(3) 0.0388(9) Uani d . 1 . .
    C C6 0.6472(6) 0.4933(4) 0.6386(3) 0.0533(11) Uani d . 1 . .
    H H6 0.7928 0.4529 0.6257 0.064 Uiso calc R 1 . .
    C C7 0.5009(7) 0.4247(4) 0.7160(3) 0.0567(11) Uani d . 1 . .
    H H7 0.5492 0.3382 0.7539 0.068 Uiso calc R 1 . .
    C C8 0.7453(6) 0.6848(4) 0.4931(3) 0.0519(10) Uani d . 1 . .
    H H8A 0.8979 0.6640 0.5118 0.062 Uiso calc R 1 . .
    H H8B 0.7349 0.6389 0.4371 0.062 Uiso calc R 1 . .
    C C9 0.5555(16) 0.0572(10) 0.1899(7) 0.0359(17) Uani d P 0.511(5) A 1
    H H9 0.6268 0.0962 0.2381 0.043 Uiso calc PR 0.511(5) A 1
    C C10 0.3502(14) 0.1493(9) 0.1592(7) 0.0414(17) Uani d P 0.511(5) A 1
    H H10 0.2784 0.1120 0.1103 0.050 Uiso calc PR 0.511(5) A 1
    C C12 0.595(3) 0.298(2) 0.0267(13) 0.071(4) Uani d P 0.511(5) A 1
    H H12A 0.6495 0.3920 0.0012 0.085 Uiso calc PR 0.511(5) A 1
    H H12B 0.5233 0.2705 -0.0255 0.085 Uiso calc PR 0.511(5) A 1
    C C13 0.802(3) 0.189(3) 0.0537(14) 0.071(4) Uani d P 0.511(5) A 1
    H H13A 0.9034 0.1825 -0.0068 0.085 Uiso calc PR 0.511(5) A 1
    H H13B 0.8849 0.2224 0.0997 0.085 Uiso calc PR 0.511(5) A 1
    C C9A 0.4735(15) 0.0466(11) 0.1512(7) 0.0359(17) Uani d P 0.489(5) A 2
    H H9A 0.3655 0.0470 0.1030 0.043 Uiso calc PR 0.489(5) A 2
    C C10A 0.4392(14) 0.1751(10) 0.1959(7) 0.0414(17) Uani d P 0.489(5) A 2
    H H10A 0.5531 0.1797 0.2405 0.050 Uiso calc PR 0.489(5) A 2
    C C12A 0.683(3) 0.302(2) 0.0589(14) 0.071(4) Uani d P 0.489(5) A 2
    H H12C 0.6978 0.3842 0.0048 0.085 Uiso calc PR 0.489(5) A 2
    H H12D 0.7896 0.3070 0.1057 0.085 Uiso calc PR 0.489(5) A 2
    C C13A 0.736(3) 0.168(3) 0.0176(15) 0.071(4) Uani d P 0.489(5) A 2
    H H13C 0.8870 0.1693 -0.0183 0.085 Uiso calc PR 0.489(5) A 2
    H H13D 0.6291 0.1636 -0.0292 0.085 Uiso calc PR 0.489(5) A 2
    C C11 0.4260(7) 0.3024(4) 0.1158(3) 0.0682(13) Uani d . 1 . .
    H H11A 0.2961 0.3656 0.0968 0.082 Uiso calc R 1 A 1
    H H11B 0.4924 0.3382 0.1660 0.082 Uiso calc R 1 A 1
    C C14 0.7203(6) 0.0391(4) 0.1023(3) 0.0541(11) Uani d . 1 . .
    H H14A 0.6492 0.0002 0.0549 0.065 Uiso calc R 1 A 1
    H H14B 0.8474 -0.0252 0.1234 0.065 Uiso calc R 1 A 1
    N N1 0.7087(6) 0.8402(4) 0.4595(3) 0.0508(9) Uani d . 1 . .
    O O1 0.4388(4) -0.0703(2) 0.23999(19) 0.0548(8) Uani d . 1 . .
    O O2 0.2054(4) 0.1419(3) 0.2529(2) 0.0667(9) Uani d . 1 . .
    O O3 0.2813(4) -0.0294(3) 0.41168(19) 0.0606(8) Uani d . 1 . .
    O O4 0.001(9) -0.072(10) 0.3026(15) 0.089(12) Uani d P 0.62(14) A 1
    O O4A 0.051(6) -0.119(3) 0.299(2) 0.054(6) Uani d P 0.38(14) A 2
    P P1 0.22204(15) -0.01973(11) 0.30949(8) 0.0446(4) Uani d . 1 A .
    H H3N 0.720(6) 0.884(4) 0.512(3) 0.048(12) Uiso d . 1 . .
    H H2N 0.552(10) 0.869(5) 0.440(4) 0.12(2) Uiso d . 1 . .
    H H1N 0.816(9) 0.861(5) 0.405(4) 0.089(16) Uiso d . 1 . .
loop_
    _atom_site_aniso_label
    _atom_site_aniso_U_11
    _atom_site_aniso_U_22
    _atom_site_aniso_U_33
    _atom_site_aniso_U_12
    _atom_site_aniso_U_13
    _atom_site_aniso_U_23
    C1 0.067(3) 0.085(3) 0.073(3) -0.026(2) 0.009(3) 0.015(3)
    C2 0.044(2) 0.053(2) 0.050(2) -0.0162(18) 0.0016(19) -0.007(2)
    C3 0.031(2) 0.054(2) 0.053(2) -0.0035(16) 0.0041(18) -0.005(2)
    C4 0.037(2) 0.042(2) 0.053(2) -0.0010(16) 0.0000(18) -0.0012(18)
    C5 0.0311(19) 0.043(2) 0.043(2) -0.0065(15) 0.0013(17) -0.0117(18)
    C6 0.037(2) 0.055(3) 0.068(3) 0.0015(18) 0.000(2) -0.015(2)
    C7 0.060(3) 0.041(2) 0.066(3) 0.0009(19) -0.009(2) -0.003(2)
    C8 0.042(2) 0.062(3) 0.051(3) -0.0062(18) 0.0028(19) -0.013(2)
    C9 0.032(5) 0.039(3) 0.033(6) -0.005(4) -0.002(3) 0.001(4)
    C10 0.024(4) 0.045(4) 0.049(5) -0.005(3) -0.002(3) 0.005(3)
    C12 0.068(12) 0.067(4) 0.060(11) -0.009(8) 0.005(6) 0.022(7)
    C13 0.037(9) 0.082(8) 0.076(12) -0.013(6) 0.013(6) 0.017(9)
    C9A 0.032(5) 0.039(3) 0.033(6) -0.005(4) -0.002(3) 0.001(4)
    C10A 0.024(4) 0.045(4) 0.049(5) -0.005(3) -0.002(3) 0.005(3)
    C12A 0.068(12) 0.067(4) 0.060(11) -0.009(8) 0.005(6) 0.022(7)
    C13A 0.037(9) 0.082(8) 0.076(12) -0.013(6) 0.013(6) 0.017(9)
    C11 0.072(3) 0.046(2) 0.071(3) 0.004(2) 0.012(2) 0.009(2)
    C14 0.043(2) 0.063(3) 0.047(2) 0.0031(18) 0.0098(19) -0.002(2)
    N1 0.036(2) 0.074(3) 0.041(2) -0.0198(17) 0.0038(18) -0.005(2)
    O1 0.0565(17) 0.0393(15) 0.0598(17) -0.0088(12) 0.0209(13) -0.0036(13)
    O2 0.0441(17) 0.0680(18) 0.0662(19) 0.0195(13) 0.0250(14) 0.0087(15)
    O3 0.0517(18) 0.086(2) 0.0418(17) -0.0123(14) -0.0052(13) -0.0030(14)
    O4 0.047(11) 0.17(3) 0.047(6) -0.058(16) -0.005(5) 0.007(8)
    O4A 0.028(8) 0.068(17) 0.071(11) -0.025(6) 0.007(6) -0.023(9)
    P1 0.0272(5) 0.0603(7) 0.0411(7) -0.0103(4) 0.0019(4) 0.0019(5)
_geom_special_details
;
 All esds (except the esd in the dihedral angle between two l.s. planes)
 are estimated using the full covariance matrix.  The cell esds are taken
 into account individually in the estimation of esds in distances, angles
 and torsion angles; correlations between esds in cell parameters are only
 used when they are defined by crystal symmetry.  An approximate (isotropic)
 treatment of cell esds is used for estimating esds involving l.s. planes.
;
loop_
    _geom_bond_atom_site_label_1
    _geom_bond_atom_site_label_2
    _geom_bond_site_symmetry_2
    _geom_bond_distance
    _geom_bond_publ_flag
    C1 C2 . 1.511(5) ?
    C1 H1A . 0.9600 ?
    C1 H1B . 0.9600 ?
    C1 H1C . 0.9600 ?
    C2 C3 . 1.362(5) ?
    C2 C7 . 1.383(5) ?
    C3 C4 . 1.381(5) ?
    C3 H3 . 0.9300 ?
    C4 C5 . 1.390(5) ?
    C4 H4 . 0.9300 ?
    C5 C6 . 1.376(5) ?
    C5 C8 . 1.507(5) ?
    C6 C7 . 1.378(5) ?
    C6 H6 . 0.9300 ?
    C7 H7 . 0.9300 ?
    C8 N1 . 1.476(5) ?
    C8 H8A . 0.9700 ?
    C8 H8B . 0.9700 ?
    C9 O1 . 1.464(9) ?
    C9 C14 . 1.478(9) ?
    C9 C10 . 1.500(16) ?
    C9 H9 . 0.9800 ?
    C10 O2 . 1.445(8) ?
    C10 C11 . 1.555(9) ?
    C10 H10 . 0.9800 ?
    C12 C11 . 1.48(2) ?
    C12 C13 . 1.58(3) ?
    C12 H12A . 0.9700 ?
    C12 H12B . 0.9700 ?
    C13 C14 . 1.55(2) ?
    C13 H13A . 0.9700 ?
    C13 H13B . 0.9700 ?
    C9A C10A . 1.474(17) ?
    C9A O1 . 1.486(10) ?
    C9A C14 . 1.538(10) ?
    C9A H9A . 0.9800 ?
    C10A C11 . 1.473(10) ?
    C10A O2 . 1.534(8) ?
    C10A H10A . 0.9800 ?
    C12A C13A . 1.50(4) ?
    C12A C11 . 1.628(19) ?
    C12A H12C . 0.9700 ?
    C12A H12D . 0.9700 ?
    C13A C14 . 1.52(2) ?
    C13A H13C . 0.9700 ?
    C13A H13D . 0.9700 ?
    C11 H11A . 0.9700 ?
    C11 H11B . 0.9700 ?
    C14 H14A . 0.9700 ?
    C14 H14B . 0.9700 ?
    N1 H3N . 0.92(4) ?
    N1 H2N . 1.00(6) ?
    N1 H1N . 0.92(5) ?
    O1 P1 . 1.603(2) ?
    O2 P1 . 1.590(3) ?
    O3 P1 . 1.471(3) ?
    O4 P1 . 1.471(17) ?
    O4A P1 . 1.50(3) ?
loop_
    _geom_angle_atom_site_label_1
    _geom_angle_atom_site_label_2
    _geom_angle_atom_site_label_3
    _geom_angle_site_symmetry_1
    _geom_angle_site_symmetry_3
    _geom_angle
    _geom_angle_publ_flag
    C2 C1 H1A . . 109.5 ?
    C2 C1 H1B . . 109.5 ?
    H1A C1 H1B . . 109.5 ?
    C2 C1 H1C . . 109.5 ?
    H1A C1 H1C . . 109.5 ?
    H1B C1 H1C . . 109.5 ?
    C3 C2 C7 . . 117.3(3) ?
    C3 C2 C1 . . 122.7(4) ?
    C7 C2 C1 . . 119.9(4) ?
    C2 C3 C4 . . 122.6(3) ?
    C2 C3 H3 . . 118.7 ?
    C4 C3 H3 . . 118.7 ?
    C3 C4 C5 . . 119.8(3) ?
    C3 C4 H4 . . 120.1 ?
    C5 C4 H4 . . 120.1 ?
    C6 C5 C4 . . 118.0(3) ?
    C6 C5 C8 . . 118.0(3) ?
    C4 C5 C8 . . 123.9(3) ?
    C5 C6 C7 . . 121.0(4) ?
    C5 C6 H6 . . 119.5 ?
    C7 C6 H6 . . 119.5 ?
    C6 C7 C2 . . 121.3(4) ?
    C6 C7 H7 . . 119.4 ?
    C2 C7 H7 . . 119.4 ?
    N1 C8 C5 . . 114.7(3) ?
    N1 C8 H8A . . 108.6 ?
    C5 C8 H8A . . 108.6 ?
    N1 C8 H8B . . 108.6 ?
    C5 C8 H8B . . 108.6 ?
    H8A C8 H8B . . 107.6 ?
    O1 C9 C14 . . 115.2(7) ?
    O1 C9 C10 . . 97.5(6) ?
    C14 C9 C10 . . 111.7(7) ?
    O1 C9 H9 . . 110.6 ?
    C14 C9 H9 . . 110.6 ?
    C10 C9 H9 . . 110.6 ?
    O2 C10 C9 . . 102.6(7) ?
    O2 C10 C11 . . 112.0(6) ?
    C9 C10 C11 . . 107.8(6) ?
    O2 C10 H10 . . 111.4 ?
    C9 C10 H10 . . 111.4 ?
    C11 C10 H10 . . 111.4 ?
    C11 C12 C13 . . 111.2(12) ?
    C11 C12 H12A . . 109.4 ?
    C13 C12 H12A . . 109.4 ?
    C11 C12 H12B . . 109.4 ?
    C13 C12 H12B . . 109.4 ?
    H12A C12 H12B . . 108.0 ?
    C14 C13 C12 . . 111.1(10) ?
    C14 C13 H13A . . 109.4 ?
    C12 C13 H13A . . 109.4 ?
    C14 C13 H13B . . 109.4 ?
    C12 C13 H13B . . 109.4 ?
    H13A C13 H13B . . 108.0 ?
    C10A C9A O1 . . 102.8(7) ?
    C10A C9A C14 . . 107.4(7) ?
    O1 C9A C14 . . 110.5(7) ?
    C10A C9A H9A . . 111.9 ?
    O1 C9A H9A . . 111.9 ?
    C14 C9A H9A . . 111.9 ?
    C9A C10A C11 . . 109.4(8) ?
    C9A C10A O2 . . 96.3(6) ?
    C11 C10A O2 . . 111.6(6) ?
    C9A C10A H10A . . 112.8 ?
    C11 C10A H10A . . 112.8 ?
    O2 C10A H10A . . 112.8 ?
    C13A C12A C11 . . 109.5(12) ?
    C13A C12A H12C . . 109.8 ?
    C11 C12A H12C . . 109.8 ?
    C13A C12A H12D . . 109.8 ?
    C11 C12A H12D . . 109.8 ?
    H12C C12A H12D . . 108.2 ?
    C12A C13A C14 . . 110.0(14) ?
    C12A C13A H13C . . 109.7 ?
    C14 C13A H13C . . 109.7 ?
    C12A C13A H13D . . 109.7 ?
    C14 C13A H13D . . 109.7 ?
    H13C C13A H13D . . 108.2 ?
    C10A C11 C12 . . 114.1(9) ?
    C10A C11 C10 . . 32.9(4) ?
    C12 C11 C10 . . 108.7(9) ?
    C10A C11 C12A . . 101.9(8) ?
    C12 C11 C12A . . 26.9(7) ?
    C10 C11 C12A . . 112.1(9) ?
    C10A C11 H11A . . 129.8 ?
    C12 C11 H11A . . 109.9 ?
    C10 C11 H11A . . 109.9 ?
    C12A C11 H11A . . 128.1 ?
    C10A C11 H11B . . 78.0 ?
    C12 C11 H11B . . 109.9 ?
    C10 C11 H11B . . 109.9 ?
    C12A C11 H11B . . 84.3 ?
    H11A C11 H11B . . 108.3 ?
    C9 C14 C13A . . 115.1(10) ?
    C9 C14 C9A . . 30.4(3) ?
    C13A C14 C9A . . 105.0(9) ?
    C9 C14 C13 . . 106.8(9) ?
    C13A C14 C13 . . 27.7(7) ?
    C9A C14 C13 . . 111.9(9) ?
    C9 C14 H14A . . 110.4 ?
    C13A C14 H14A . . 82.9 ?
    C9A C14 H14A . . 80.9 ?
    C13 C14 H14A . . 110.4 ?
    C9 C14 H14B . . 110.4 ?
    C13A C14 H14B . . 125.1 ?
    C9A C14 H14B . . 129.5 ?
    C13 C14 H14B . . 110.4 ?
    H14A C14 H14B . . 108.6 ?
    C8 N1 H3N . . 109(2) ?
    C8 N1 H2N . . 112(3) ?
    H3N N1 H2N . . 105(4) ?
    C8 N1 H1N . . 104(3) ?
    H3N N1 H1N . . 116(4) ?
    H2N N1 H1N . . 111(4) ?
    C9 O1 C9A . . 31.2(3) ?
    C9 O1 P1 . . 107.3(4) ?
    C9A O1 P1 . . 106.5(4) ?
    C10 O2 C10A . . 33.4(4) ?
    C10 O2 P1 . . 106.6(4) ?
    C10A O2 P1 . . 107.4(4) ?
    O4 P1 O3 . . 115.7(8) ?
    O4 P1 O4A . . 20(3) ?
    O3 P1 O4A . . 115.4(12) ?
    O4 P1 O2 . . 104(3) ?
    O3 P1 O2 . . 110.38(16) ?
    O4A P1 O2 . . 120.3(14) ?
    O4 P1 O1 . . 118(3) ?
    O3 P1 O1 . . 109.49(16) ?
    O4A P1 O1 . . 101.8(11) ?
    O2 P1 O1 . . 96.79(13) ?
loop_
    _geom_torsion_atom_site_label_1
    _geom_torsion_atom_site_label_2
    _geom_torsion_atom_site_label_3
    _geom_torsion_atom_site_label_4
    _geom_torsion_site_symmetry_1
    _geom_torsion_site_symmetry_2
    _geom_torsion_site_symmetry_3
    _geom_torsion_site_symmetry_4
    _geom_torsion
    _geom_torsion_publ_flag
    C7 C2 C3 C4 . . . . 0.1(6) ?
    C1 C2 C3 C4 . . . . -177.9(4) ?
    C2 C3 C4 C5 . . . . 0.1(6) ?
    C3 C4 C5 C6 . . . . -0.5(5) ?
    C3 C4 C5 C8 . . . . 176.4(3) ?
    C4 C5 C6 C7 . . . . 0.8(6) ?
    C8 C5 C6 C7 . . . . -176.3(3) ?
    C5 C6 C7 C2 . . . . -0.7(6) ?
    C3 C2 C7 C6 . . . . 0.2(6) ?
    C1 C2 C7 C6 . . . . 178.2(4) ?
    C6 C5 C8 N1 . . . . -156.8(3) ?
    C4 C5 C8 N1 . . . . 26.3(5) ?
    O1 C9 C10 O2 . . . . 53.9(7) ?
    C14 C9 C10 O2 . . . . 174.9(5) ?
    O1 C9 C10 C11 . . . . 172.2(5) ?
    C14 C9 C10 C11 . . . . -66.8(9) ?
    C11 C12 C13 C14 . . . . 54.8(18) ?
    O1 C9A C10A C11 . . . . -169.5(5) ?
    C14 C9A C10A C11 . . . . 73.9(9) ?
    O1 C9A C10A O2 . . . . -53.9(7) ?
    C14 C9A C10A O2 . . . . -170.5(6) ?
    C11 C12A C13A C14 . . . . -61.2(15) ?
    C9A C10A C11 C12 . . . . -42.3(11) ?
    O2 C10A C11 C12 . . . . -147.6(8) ?
    C9A C10A C11 C10 . . . . 45.1(9) ?
    O2 C10A C11 C10 . . . . -60.2(8) ?
    C9A C10A C11 C12A . . . . -67.5(10) ?
    O2 C10A C11 C12A . . . . -172.8(8) ?
    C13 C12 C11 C10A . . . . -21.1(16) ?
    C13 C12 C11 C10 . . . . -56.1(15) ?
    C13 C12 C11 C12A . . . . 46(3) ?
    O2 C10 C11 C10A . . . . 67.5(10) ?
    C9 C10 C11 C10A . . . . -44.6(9) ?
    O2 C10 C11 C12 . . . . 173.3(6) ?
    C9 C10 C11 C12 . . . . 61.2(10) ?
    O2 C10 C11 C12A . . . . 144.8(7) ?
    C9 C10 C11 C12A . . . . 32.7(11) ?
    C13A C12A C11 C10A . . . . 61.4(15) ?
    C13A C12A C11 C12 . . . . -59(3) ?
    C13A C12A C11 C10 . . . . 28.6(16) ?
    O1 C9 C14 C13A . . . . 145.1(7) ?
    C10 C9 C14 C13A . . . . 35.1(11) ?
    O1 C9 C14 C9A . . . . 68.6(12) ?
    C10 C9 C14 C9A . . . . -41.4(11) ?
    O1 C9 C14 C13 . . . . 173.4(7) ?
    C10 C9 C14 C13 . . . . 63.4(10) ?
    C12A C13A C14 C9 . . . . 30.4(14) ?
    C12A C13A C14 C9A . . . . 61.0(13) ?
    C12A C13A C14 C13 . . . . -48(3) ?
    C10A C9A C14 C9 . . . . 49.1(12) ?
    O1 C9A C14 C9 . . . . -62.3(11) ?
    C10A C9A C14 C13A . . . . -65.2(11) ?
    O1 C9A C14 C13A . . . . -176.6(8) ?
    C10A C9A C14 C13 . . . . -36.9(11) ?
    O1 C9A C14 C13 . . . . -148.2(7) ?
    C12 C13 C14 C9 . . . . -55.5(15) ?
    C12 C13 C14 C13A . . . . 57(3) ?
    C12 C13 C14 C9A . . . . -23.7(16) ?
    C14 C9 O1 C9A . . . . -70.4(12) ?
    C10 C9 O1 C9A . . . . 47.9(12) ?
    C14 C9 O1 P1 . . . . -163.7(5) ?
    C10 C9 O1 P1 . . . . -45.4(7) ?
    C10A C9A O1 C9 . . . . -53.4(12) ?
    C14 C9A O1 C9 . . . . 60.9(11) ?
    C10A C9A O1 P1 . . . . 43.0(7) ?
    C14 C9A O1 P1 . . . . 157.4(5) ?
    C9 C10 O2 C10A . . . . 54.3(10) ?
    C11 C10 O2 C10A . . . . -61.0(10) ?
    C9 C10 O2 P1 . . . . -42.3(7) ?
    C11 C10 O2 P1 . . . . -157.6(5) ?
    C9A C10A O2 C10 . . . . -46.7(10) ?
    C11 C10A O2 C10 . . . . 67.1(10) ?
    C9A C10A O2 P1 . . . . 47.2(7) ?
    C11 C10A O2 P1 . . . . 161.0(5) ?
    C10 O2 P1 O4 . . . . -108(3) ?
    C10A O2 P1 O4 . . . . -143(3) ?
    C10 O2 P1 O3 . . . . 127.1(4) ?
    C10A O2 P1 O3 . . . . 92.1(5) ?
    C10 O2 P1 O4A . . . . -94.5(13) ?
    C10A O2 P1 O4A . . . . -129.5(13) ?
    C10 O2 P1 O1 . . . . 13.4(4) ?
    C10A O2 P1 O1 . . . . -21.6(5) ?
    C9 O1 P1 O4 . . . . 131(3) ?
    C9A O1 P1 O4 . . . . 98(3) ?
    C9 O1 P1 O3 . . . . -93.8(4) ?
    C9A O1 P1 O3 . . . . -126.4(4) ?
    C9 O1 P1 O4A . . . . 143.6(15) ?
    C9A O1 P1 O4A . . . . 111.0(15) ?
    C9 O1 P1 O2 . . . . 20.7(5) ?
    C9A O1 P1 O2 . . . . -11.9(4) ?
loop_
    _geom_hbond_atom_site_label_D
    _geom_hbond_atom_site_label_H
    _geom_hbond_atom_site_label_A
    _geom_hbond_site_symmetry_A
    _geom_hbond_distance_DH
    _geom_hbond_distance_HA
    _geom_hbond_distance_DA
    _geom_hbond_angle_DHA
    N1 H3N O3 2_666 0.92(4) 1.90(4) 2.788(5) 161(3)
    N1 H2N O3 1_565 1.00(6) 1.86(6) 2.834(5) 164(4)
    N1 H1N O4 1_665 0.92(5) 1.72(6) 2.63(2) 171(5)
