# Supplementary material for: p-Tolyl­methanaminium cyclo­hexane-1,2-diyl phosphate
Source: Acta Crystallogr Sect E Struct Rep Online. 2010 Nov 6;66(Pt 12):o3049. doi: 10.1107/S1600536810044326 (PMC3011592; doi:10.1107/S1600536810044326)
Supplement: Supplementary file 2 [file e-66-o3049-Isup2.hkl]

#
# h,k,l, Fc-squared, Fo-squared, sigma(Fo-squared) and status flag
#
data_I
_shelx_title ' ram in P-1'
_shelx_refln_list_code          4
_shelx_F_calc_maximum      142.67
_exptl_crystal_F_000       320.00
_reflns_d_resolution_high  0.7725
 
loop_
 _symmetry_equiv_pos_as_xyz
 'x, y, z'
 '-x, -y, -z'
 
_cell_length_a     5.9642
_cell_length_b     9.6077
_cell_length_c    13.7070
_cell_angle_alpha  78.326
_cell_angle_beta   82.549
_cell_angle_gamma  84.900
 
_shelx_F_squared_multiplier     1.000
 
loop_
 _refln_index_h
 _refln_index_k
 _refln_index_l
 _refln_F_squared_calc
 _refln_F_squared_meas
 _refln_F_squared_sigma
 _refln_observed_status
   2   0   0     2192.98     2667.55     97.01 o
   3   0   0        0.32       -1.21      4.35 o
   4   0   0      569.38      554.30     27.11 o
   5   0   0       68.54       79.64      9.11 o
   6   0   0       56.70       44.62     13.13 o
   7   0   0        9.71       -9.19     13.75 o
  -7   1   0        2.57       -4.60     15.48 o
  -6   1   0       66.43       58.77      9.54 o
  -5   1   0       59.35       69.92     18.80 o
  -4   1   0      282.28      315.21     17.99 o
  -3   1   0       38.44       55.22     10.94 o
  -2   1   0      329.45      411.84     15.26 o
  -1   1   0      230.32      244.59      4.63 o
   0   1   0     1754.64     1583.37     24.19 o
   1   1   0        0.26        0.86      1.38 o
   2   1   0      484.19      534.17      8.91 o
   3   1   0        1.35        1.14      5.77 o
   4   1   0      586.42      566.88     16.88 o
   5   1   0       39.67       38.76      6.63 o
   6   1   0        0.91       -6.44      9.88 o
   7   1   0        2.23       -0.44     12.63 o
  -7   2   0        0.81      -17.80     17.80 o
  -6   2   0        4.81        1.03      8.04 o
  -5   2   0       49.62       46.86     11.38 o
  -4   2   0      265.14      284.85     18.33 o
  -3   2   0      188.04      229.89      9.79 o
  -2   2   0      266.83      260.28      6.10 o
  -1   2   0       14.38       13.38      1.85 o
   0   2   0     2306.31     2043.24     22.28 o
   1   2   0        3.33        2.01      1.52 o
   2   2   0      111.74      119.79      3.68 o
   3   2   0       61.34       78.06      3.87 o
   4   2   0      184.62      212.62     10.33 o
   5   2   0      140.65      141.85     15.88 o
   6   2   0       25.89       42.29     12.61 o
   7   2   0       30.55       33.31     10.96 o
  -7   3   0        0.78       -7.20     31.38 o
  -6   3   0       52.25       44.79     13.28 o
  -5   3   0        6.56        6.76      9.00 o
  -4   3   0       89.87       97.88      5.32 o
  -3   3   0        0.66       -1.21      2.29 o
  -2   3   0        0.48        0.75      1.56 o
  -1   3   0      383.77      387.29      7.55 o
   0   3   0     1045.94      932.99     11.09 o
   1   3   0       14.45        9.52      1.89 o
   2   3   0       96.15       95.93      3.37 o
   3   3   0      185.99      198.00      6.29 o
   4   3   0       15.22       18.80      3.73 o
   5   3   0      365.19      365.60     12.77 o
   6   3   0       21.85       35.82      8.09 o
   7   3   0       12.60       22.03     10.68 o
  -7   4   0        2.83       18.50     13.56 o
  -6   4   0        0.08        9.96      7.83 o
  -5   4   0        9.81        8.18      6.28 o
  -4   4   0       25.96       28.16      4.85 o
  -3   4   0       22.52        6.36      3.29 o
  -2   4   0        0.02       -1.57      1.90 o
  -1   4   0      699.64      657.53      9.70 o
   0   4   0       49.26       42.89      2.80 o
   1   4   0      499.26      513.13      7.26 o
   2   4   0      944.16      980.38     12.83 o
   3   4   0       15.89       20.19      3.92 o
   4   4   0       50.26       55.79      8.29 o
   5   4   0       10.74        5.67      4.59 o
   6   4   0        7.58       12.69      7.37 o
   7   4   0        8.88       33.50     10.53 o
  -6   5   0        7.81       27.89     10.40 o
  -5   5   0       11.10       11.48      8.07 o
  -4   5   0      204.64      195.12     12.96 o
  -3   5   0       22.19       20.21      4.11 o
  -2   5   0       27.84       19.59      3.05 o
  -1   5   0      336.57      308.63      6.74 o
   0   5   0        8.88        4.44      2.71 o
   1   5   0     1321.64     1313.21     16.09 o
   2   5   0      497.45      496.38      9.13 o
   3   5   0      559.81      565.48     13.12 o
   4   5   0        2.37        1.41      5.78 o
   5   5   0       99.17      107.63      8.77 o
   6   5   0       22.26       17.99      8.28 o
   7   5   0       14.61       18.29     13.87 o
  -6   6   0        5.71       13.44     11.99 o
  -5   6   0        5.65       14.60      7.64 o
  -4   6   0       29.16       31.44      7.31 o
  -3   6   0      390.10      409.38      9.95 o
  -2   6   0      503.35      490.85     11.10 o
  -1   6   0      376.24      426.16      9.31 o
   0   6   0      399.42      395.53      8.95 o
   1   6   0      384.89      419.92     10.05 o
   2   6   0      567.16      573.73     11.44 o
   3   6   0      106.75      100.10      9.23 o
   4   6   0        0.06       -4.36      4.36 o
   5   6   0       59.96       66.91      7.89 o
   6   6   0        2.36       -2.55     11.30 o
  -5   7   0        6.97        5.20      7.96 o
  -4   7   0       24.59       36.75      8.31 o
  -3   7   0        3.99        4.40      5.19 o
  -2   7   0       43.02       42.98      4.59 o
  -1   7   0       22.14       23.73      4.13 o
   0   7   0       53.13       57.34      5.83 o
   1   7   0      157.26      184.27     10.13 o
   2   7   0      108.43      107.96      7.17 o
   3   7   0       32.02       22.83      5.99 o
   4   7   0        0.11        8.07      6.43 o
   5   7   0        0.98       -5.11      6.96 o
   6   7   0        4.66       -1.72      8.16 o
  -5   8   0        0.00       -4.00     10.98 o
  -4   8   0        0.46        0.25      7.45 o
  -3   8   0       71.73       69.44      9.93 o
  -2   8   0      108.95      101.92      7.52 o
  -1   8   0       14.83       10.48      4.61 o
   0   8   0        7.65        8.16      5.20 o
   1   8   0      191.31      204.13      9.59 o
   2   8   0       32.43       22.70      7.28 o
   3   8   0      102.90      117.28     14.74 o
   4   8   0        0.89       10.59      7.04 o
   5   8   0       45.08       70.13     12.10 o
   6   8   0        1.67        4.41      7.89 o
  -4   9   0        0.01       -7.45      8.16 o
  -3   9   0        7.84       21.00      8.06 o
  -2   9   0       10.32       23.49      7.96 o
  -1   9   0       11.98        1.83      6.32 o
   0   9   0       49.17       46.81      7.86 o
   1   9   0       54.87       52.05      8.02 o
   2   9   0       10.31       12.06      8.78 o
   3   9   0       26.75       10.83      7.72 o
   4   9   0        0.08        2.60      7.77 o
   5   9   0       12.97       13.09      8.91 o
  -3  10   0        3.51       29.19     11.16 o
  -2  10   0        0.00        3.41      8.36 o
  -1  10   0       11.66        6.55      9.13 o
   0  10   0        4.81       16.08      9.12 o
   1  10   0       24.52       22.91      8.09 o
   2  10   0        7.06       13.82      8.79 o
   3  10   0        8.49       -4.68      7.95 o
   4  10   0        0.03        7.83     11.41 o
  -2  11   0        1.23       -7.76     13.66 o
  -1  11   0        0.40       -7.52      9.68 o
   0  11   0       21.68       16.93     16.01 o
   1  11   0       20.66       36.05     10.89 o
   2  11   0       11.21       12.48      9.61 o
   3  11   0       34.92       63.94     30.76 o
   0  12   0        0.10       -1.14     18.92 o
   1  12   0        4.07        6.74     17.59 o
  -3 -11   1        3.43        0.51     13.06 o
  -2 -11   1        3.00       -1.92     14.94 o
  -1 -11   1        6.66       32.42     28.70 o
   0 -11   1        0.11        1.84     16.44 o
   1 -11   1        2.91        4.21     10.23 o
   2 -11   1       11.23        3.17     15.36 o
  -4 -10   1        7.84        5.46     11.83 o
  -3 -10   1       10.30        7.21     13.32 o
  -2 -10   1        6.46        1.32      8.02 o
  -1 -10   1       16.40       18.21      8.00 o
   0 -10   1        9.53        4.94      8.61 o
   1 -10   1        6.68        5.36      8.74 o
   2 -10   1        0.94        9.80     10.76 o
   3 -10   1        4.70        8.34     15.25 o
  -5  -9   1        0.96       -4.81      8.23 o
  -4  -9   1        4.83       -7.61      7.61 o
  -3  -9   1        5.15        7.88      8.29 o
  -2  -9   1      108.59      113.61     11.07 o
  -1  -9   1        2.44       -5.65      6.33 o
   0  -9   1       19.04       13.01      7.16 o
   1  -9   1        0.84        0.38      6.23 o
   2  -9   1        3.88        9.66      7.58 o
   3  -9   1        0.07        5.13     10.30 o
   4  -9   1        0.55       -0.40      8.96 o
  -5  -8   1       22.20       14.21      7.76 o
  -4  -8   1        4.39        3.56      6.96 o
  -3  -8   1        7.25        4.95      5.54 o
  -2  -8   1        1.43       -2.23      6.27 o
  -1  -8   1        8.77        6.88      5.45 o
   0  -8   1       24.13       30.25      7.18 o
   1  -8   1       12.77        3.67      4.68 o
   2  -8   1        3.82       -0.29      5.50 o
   3  -8   1       19.81       21.68      8.65 o
   4  -8   1       11.18       20.48      8.30 o
   5  -8   1        0.68      -11.99     20.45 o
  -6  -7   1       19.44        5.04      8.65 o
  -5  -7   1        1.44       -0.04      6.63 o
  -4  -7   1       74.89       83.11      9.12 o
  -3  -7   1       81.31       89.29      9.24 o
  -2  -7   1      604.91      636.64     19.26 o
  -1  -7   1        8.13        7.33      4.75 o
   0  -7   1        7.06        5.65      4.46 o
   1  -7   1      192.72      157.10      6.79 o
   2  -7   1       17.55       17.74      3.95 o
   3  -7   1      214.51      194.00     21.44 o
   4  -7   1       52.66       57.64      9.00 o
   5  -7   1       20.54        6.81     11.92 o
  -6  -6   1       36.16       19.32      6.92 o
  -5  -6   1       14.09        8.08      8.05 o
  -4  -6   1       56.19       39.16      7.56 o
  -3  -6   1        5.04        3.19      4.80 o
  -2  -6   1      292.17      300.16      9.12 o
  -1  -6   1       11.26       15.69      4.08 o
   0  -6   1      171.88      177.19      7.00 o
   1  -6   1       41.63       45.00      4.21 o
   2  -6   1      134.55      122.70      6.14 o
   3  -6   1        1.34        2.80      4.17 o
   4  -6   1       23.15       16.54      6.56 o
   5  -6   1       14.11       15.47      7.70 o
   6  -6   1        9.04       16.53     22.94 o
  -7  -5   1        0.71       11.63     14.40 o
  -6  -5   1       47.91       36.60      9.04 o
  -5  -5   1       86.88       58.95      7.19 o
  -4  -5   1       89.34       86.19      6.87 o
  -3  -5   1        7.54        6.44      4.66 o
  -2  -5   1       18.87       22.20      3.56 o
  -1  -5   1       20.52       22.65      3.11 o
   0  -5   1      951.46     1007.40     15.19 o
   1  -5   1      301.69      289.16      6.52 o
   2  -5   1       55.21       55.49      3.84 o
   3  -5   1      102.41       94.06      5.86 o
   4  -5   1       30.98       26.17      5.25 o
   5  -5   1       52.01       57.63     11.92 o
   6  -5   1        1.73       10.40      9.54 o
  -7  -4   1        1.26        7.56     13.17 o
  -6  -4   1       28.20       32.31     12.92 o
  -5  -4   1       88.00       72.86      9.45 o
  -4  -4   1      160.11      159.23      7.61 o
  -3  -4   1       27.62       26.99      4.45 o
  -2  -4   1      484.93      491.29      8.74 o
  -1  -4   1      109.69      116.29      3.79 o
   0  -4   1        1.84       -0.63      2.24 o
   1  -4   1      241.83      190.88      4.98 o
   2  -4   1       57.09       54.81      2.91 o
   3  -4   1       91.88       69.71      4.69 o
   4  -4   1        5.89        9.88      4.07 o
   5  -4   1       69.61       63.07      6.49 o
   6  -4   1        1.19        1.75     12.37 o
   7  -4   1       32.07       39.42     17.10 o
  -7  -3   1        0.00        9.93     10.13 o
  -6  -3   1        1.50       -3.58      7.85 o
  -5  -3   1        3.64       13.28      5.61 o
  -4  -3   1      240.29      238.12      8.22 o
  -3  -3   1        7.47        1.79      2.95 o
  -2  -3   1      138.56      180.05      5.05 o
  -1  -3   1      115.88      132.75      3.83 o
   0  -3   1     1277.02     1353.44     16.15 o
   1  -3   1        0.64       -1.04      1.87 o
   2  -3   1       54.48       51.55      3.51 o
   3  -3   1       68.04       64.13      4.35 o
   4  -3   1        1.93       -7.64     12.08 o
   5  -3   1      120.80      108.81     15.65 o
   6  -3   1       26.02       16.11     11.53 o
   7  -3   1       17.76       39.93     13.73 o
  -7  -2   1        3.69       -6.50     10.30 o
  -6  -2   1      117.13      107.34     23.83 o
  -5  -2   1      103.69      123.04     16.03 o
  -4  -2   1      105.70      100.27      5.89 o
  -3  -2   1      487.43      513.52      9.96 o
  -2  -2   1        0.07       -1.06      2.34 o
  -1  -2   1     1077.05      991.40     12.84 o
   0  -2   1      565.93      551.00      7.34 o
   1  -2   1      652.87      534.89      7.37 o
   2  -2   1        7.33        8.77      2.10 o
   3  -2   1        5.47        9.09      5.15 o
   5  -2   1       82.87       80.60     13.91 o
   6  -2   1        5.17       10.70      8.59 o
   7  -2   1        7.57       -7.85     21.18 o
  -7  -1   1       11.44       14.39     10.86 o
  -6  -1   1        7.05        3.62      7.19 o
  -5  -1   1      438.39      397.09     16.07 o
  -4  -1   1      323.37      334.51     21.01 o
  -3  -1   1      851.44      917.17     23.70 o
  -2  -1   1       44.01       49.25      2.92 o
  -1  -1   1     1353.05     1464.56     20.32 o
   0  -1   1      661.78      543.01      7.52 o
   1  -1   1    11647.16    10984.03    198.31 o
   2  -1   1      274.01      338.42     15.92 o
   3  -1   1      522.87      591.57     30.47 o
   5  -1   1       70.60       59.55     17.87 o
   6  -1   1        8.67       11.75      9.89 o
   7  -1   1        0.53        9.75     17.82 o
  -7   0   1        8.65        4.43     13.62 o
  -6   0   1      119.13       97.91     10.46 o
  -5   0   1       54.55       50.88      8.73 o
  -4   0   1      656.64      650.10     16.26 o
  -3   0   1       60.83       60.33      4.17 o
  -2   0   1      159.25      144.95      4.95 o
  -1   0   1      368.43      439.61      6.92 o
   3   0   1      160.00      237.09     18.41 o
   4   0   1       71.57       97.98     12.29 o
   5   0   1      126.23      117.40     15.08 o
   6   0   1       33.19       29.28      7.58 o
   7   0   1        1.08       17.13     13.79 o
  -7   1   1        2.24       12.37     16.32 o
  -6   1   1      105.19      125.83     14.43 o
  -5   1   1        0.76       -2.23      5.66 o
  -4   1   1      207.37      183.45     13.53 o
  -3   1   1       12.22       20.42      3.57 o
  -2   1   1     1241.67     1381.73     21.09 o
  -1   1   1      792.60      819.94      8.69 o
   0   1   1      127.84      111.11      3.30 o
   1   1   1      906.41     1065.90     11.75 o
   2   1   1       11.15       15.36      2.48 o
   3   1   1       42.03       54.31      4.52 o
   4   1   1       75.78       78.68     10.69 o
   5   1   1      116.70      111.05     14.25 o
   6   1   1       66.36       63.14      8.39 o
   7   1   1        1.97       11.97     13.01 o
  -7   2   1        0.52       -6.19     20.67 o
  -6   2   1       18.60       16.54      7.87 o
  -5   2   1       16.13       10.68      5.39 o
  -4   2   1       56.49       49.50      6.06 o
  -3   2   1       85.64      118.18      6.57 o
  -2   2   1       24.06       22.53      2.15 o
  -1   2   1      189.14      183.94      4.39 o
   0   2   1      235.00      231.30      4.14 o
   1   2   1        7.88        6.75      1.99 o
   2   2   1      260.16      324.94      5.57 o
   3   2   1      255.42      286.86      6.51 o
   4   2   1      100.81       95.45     11.18 o
   5   2   1       20.54       35.64      5.00 o
   6   2   1      141.81      142.69     10.79 o
   7   2   1       13.91       13.12      9.38 o
  -7   3   1        0.10       17.69     26.86 o
  -6   3   1       13.92       34.04     12.12 o
  -5   3   1        1.09       -1.04      4.99 o
  -4   3   1       27.89       24.91      5.01 o
  -3   3   1      153.23      149.37      5.08 o
  -2   3   1      897.97      852.52     10.53 o
  -1   3   1        0.49       -1.82      1.82 o
   0   3   1      560.77      506.50      7.57 o
   1   3   1      534.47      474.13      6.30 o
   2   3   1      227.03      254.10      4.96 o
   3   3   1      678.95      690.37     11.45 o
   4   3   1       17.55       22.35      3.59 o
   5   3   1      248.06      260.64     10.43 o
   6   3   1        7.11       -5.91      5.91 o
   7   3   1       33.31       44.11     13.58 o
  -7   4   1        0.39       13.62     46.24 o
  -6   4   1        0.57        3.83      7.98 o
  -5   4   1       53.16       39.98      7.25 o
  -4   4   1        0.02       -3.63      3.63 o
  -3   4   1      119.03      130.19      5.02 o
  -2   4   1        2.43       -1.98      1.98 o
  -1   4   1      320.26      278.64      5.79 o
   0   4   1       70.20       62.56      3.33 o
   1   4   1      142.59      133.61      3.93 o
   2   4   1        0.01        0.19      2.09 o
   3   4   1      114.38      136.50      4.96 o
   4   4   1      121.90      119.82      5.34 o
   5   4   1       70.72       64.95      9.63 o
   6   4   1       87.92       93.42     10.50 o
   7   4   1       14.46       23.32      9.90 o
  -6   5   1        1.78        0.72      9.24 o
  -5   5   1       70.45       67.58      8.48 o
  -4   5   1        0.01        0.63      4.53 o
  -3   5   1      206.35      207.84      5.91 o
  -2   5   1       98.65      106.25      5.13 o
  -1   5   1      206.19      201.49      5.55 o
   0   5   1      677.42      706.52     11.67 o
   1   5   1      226.63      239.80      5.67 o
   2   5   1       26.07       22.57      2.85 o
   3   5   1      332.87      334.65      8.77 o
   4   5   1       16.13       16.94      3.77 o
   5   5   1        9.65        9.61      4.97 o
   6   5   1        3.87        1.72      6.83 o
   7   5   1        0.02       -1.24      8.91 o
  -6   6   1       14.35       30.93     11.37 o
  -5   6   1       42.02       41.46      8.71 o
  -4   6   1       14.29       13.93      9.99 o
  -3   6   1      299.68      288.09      7.77 o
  -2   6   1       61.26       57.06      6.18 o
  -1   6   1      223.41      231.03      7.04 o
   0   6   1        7.93        9.19      3.48 o
   1   6   1      132.72      128.18      6.13 o
   2   6   1       77.82       84.61      5.14 o
   3   6   1       76.24       97.91      8.28 o
   4   6   1        9.50       11.24      5.12 o
   5   6   1       14.53       17.45      6.87 o
   6   6   1       11.30        8.75      5.93 o
  -5   7   1       18.78       17.36      8.91 o
  -4   7   1       24.01       10.63      9.84 o
  -3   7   1        1.42       -4.81      4.85 o
  -2   7   1       35.24       26.02      4.30 o
  -1   7   1       55.47       62.69      5.24 o
   0   7   1       12.81       16.36      4.70 o
   1   7   1       38.26       32.94      5.31 o
   2   7   1       83.16       98.16      9.80 o
   3   7   1       26.27       22.12      5.88 o
   4   7   1       30.76       39.82      7.81 o
   5   7   1        8.48        4.89      7.03 o
   6   7   1       50.14       40.02      8.23 o
  -5   8   1        4.82       23.33     12.09 o
  -4   8   1        0.52       10.62      7.75 o
  -3   8   1       10.45       12.25      8.33 o
  -2   8   1        0.69        2.46      5.90 o
  -1   8   1      110.27      119.96      7.84 o
   0   8   1       52.68       54.79      6.35 o
   1   8   1        3.08        3.11      5.08 o
   2   8   1       67.78       62.60      7.31 o
   3   8   1        3.14       -7.33      7.33 o
   4   8   1        9.22       13.24      7.07 o
   5   8   1        2.01       -5.52      6.77 o
   6   8   1       23.03       24.70     14.64 o
  -4   9   1        0.07        1.25      8.27 o
  -3   9   1       19.18       27.41      8.86 o
  -2   9   1        1.83       17.45      7.65 o
  -1   9   1       31.63       21.17      7.05 o
   0   9   1        0.12       -8.19      9.52 o
   1   9   1        5.46       -6.26      8.35 o
   2   9   1      170.32      176.19     11.49 o
   3   9   1      124.57      106.79     13.65 o
   4   9   1        1.12       -0.81      9.38 o
   5   9   1        1.64       -9.03     12.24 o
  -3  10   1        0.91       11.94      9.34 o
  -2  10   1        3.37        7.30      7.89 o
  -1  10   1        6.72       -4.65      8.29 o
   0  10   1        0.62        9.51      8.58 o
   1  10   1        0.10       -8.42      8.42 o
   2  10   1        3.46        3.48      6.79 o
   3  10   1       18.09       21.78     11.27 o
   4  10   1        9.58       10.68     11.32 o
  -2  11   1       15.78       39.47     31.48 o
  -1  11   1       17.07       30.10     12.85 o
   0  11   1        1.28       -6.65     12.42 o
   1  11   1        0.39       10.73     10.31 o
   2  11   1       34.95       32.35     10.14 o
   3  11   1       13.11       15.37     12.93 o
   0  12   1        1.57       -5.66     13.48 o
   1  12   1        0.00      -12.58     16.32 o
   2  12   1        0.90       -3.63     15.94 o
  -3 -11   2        0.80       -3.82     18.62 o
  -2 -11   2        6.59       22.87     12.06 o
  -1 -11   2        0.77       -3.69     16.58 o
   0 -11   2        4.23        5.87     15.01 o
   1 -11   2        2.68        4.55     10.32 o
   2 -11   2        0.14        4.97     14.39 o
  -4 -10   2        0.34       -2.14     12.07 o
  -3 -10   2        1.52        6.19     11.64 o
  -2 -10   2        3.88        8.85      8.43 o
  -1 -10   2       21.00       31.63     13.91 o
   0 -10   2       14.51       20.42      9.57 o
   1 -10   2        0.07       12.16     10.96 o
   2 -10   2        2.88        5.66     10.63 o
   3 -10   2       21.13       40.24     12.14 o
  -5  -9   2        4.24       17.46     12.94 o
  -4  -9   2        7.00        1.66      8.40 o
  -3  -9   2       12.95       18.06      6.78 o
  -2  -9   2       71.06       81.79     14.75 o
  -1  -9   2        0.68       10.61      7.67 o
   0  -9   2       27.03       44.42      9.19 o
   1  -9   2        0.03       -6.18      6.18 o
   2  -9   2        0.52        0.83      7.38 o
   3  -9   2        0.38        7.11     10.47 o
   4  -9   2        0.77       -1.76      9.52 o
  -5  -8   2       10.12       15.46      8.00 o
  -4  -8   2       12.67       19.26      8.15 o
  -3  -8   2        1.48        2.95      5.33 o
  -2  -8   2      104.91       96.00      9.91 o
  -1  -8   2      275.64      286.18     13.85 o
   0  -8   2       24.88       28.85      6.66 o
   1  -8   2       18.69       15.74      5.17 o
   2  -8   2       15.64       14.42      6.82 o
   3  -8   2        0.41        4.70      8.33 o
   4  -8   2        0.83        9.37      8.26 o
   5  -8   2        1.26       -3.48     19.02 o
  -6  -7   2       29.80       24.38      9.15 o
  -5  -7   2       18.42       13.97      7.87 o
  -4  -7   2       57.84       62.58      8.68 o
  -3  -7   2      106.78      115.63      7.20 o
  -2  -7   2      186.83      195.04     15.14 o
  -1  -7   2      119.88      136.84     13.02 o
   0  -7   2      271.45      251.65     10.75 o
   1  -7   2       53.93       45.90      4.89 o
   2  -7   2       39.47       38.15      4.52 o
   3  -7   2       23.48       21.20      7.32 o
   4  -7   2        0.27       -4.54      6.88 o
   5  -7   2        0.45       -0.18      8.34 o
  -6  -6   2       27.19       35.97      8.39 o
  -5  -6   2       79.42       77.83     13.46 o
  -4  -6   2      285.49      268.40     13.36 o
  -3  -6   2      110.24       99.06     10.80 o
  -2  -6   2        0.80       -3.76      3.76 o
  -1  -6   2      267.84      254.02      7.94 o
   0  -6   2       73.60       71.85      5.77 o
   1  -6   2       68.38       69.64      5.04 o
   2  -6   2        4.26       -2.79      2.79 o
   3  -6   2       61.26       69.14      6.14 o
   4  -6   2        5.82        2.47      6.11 o
   5  -6   2        2.81        4.23     12.25 o
   6  -6   2       25.24       26.75     13.57 o
  -6  -5   2       23.89       29.26      8.49 o
  -5  -5   2       22.43       15.50      6.22 o
  -4  -5   2      405.20      376.31     12.40 o
  -3  -5   2       37.57       34.17      5.40 o
  -2  -5   2        0.02       -1.85      3.36 o
  -1  -5   2      391.64      393.50      8.41 o
   0  -5   2      133.67      143.90      5.97 o
   1  -5   2      110.49      106.17      4.46 o
   2  -5   2        3.41        2.66      3.04 o
   3  -5   2       12.43        4.19      4.00 o
   4  -5   2      137.20      140.61      8.33 o
   5  -5   2        6.02       10.48      7.22 o
   6  -5   2       12.72       34.23     15.94 o
  -7  -4   2        7.58       13.51     11.77 o
  -6  -4   2       25.47       15.49     18.78 o
  -5  -4   2       57.61       59.08      7.72 o
  -4  -4   2      149.39      152.37      8.01 o
  -3  -4   2      118.60      116.51      6.71 o
  -2  -4   2       79.59       94.05      4.79 o
  -1  -4   2      993.22     1030.91     14.64 o
   0  -4   2      245.24      264.83      6.34 o
   1  -4   2     1551.87     1691.55     19.37 o
   2  -4   2        8.56        8.22      2.47 o
   3  -4   2      361.36      344.98      8.94 o
   4  -4   2        8.82       12.88      4.26 o
   5  -4   2       36.67       39.73      6.22 o
   6  -4   2       13.68       14.55     13.01 o
   7  -4   2        0.00       28.10     16.98 o
  -7  -3   2        7.55        9.11     11.42 o
  -6  -3   2        4.78       -1.60      8.47 o
  -5  -3   2      333.44      319.56     12.08 o
  -4  -3   2      135.08      150.38      8.29 o
  -3  -3   2      455.40      423.87     12.63 o
  -2  -3   2       27.46       24.39      3.26 o
  -1  -3   2     1249.46     1240.77     16.24 o
   0  -3   2      309.92      325.45      6.28 o
   1  -3   2      184.01      159.58      5.48 o
   2  -3   2       72.52       71.01      3.37 o
   3  -3   2       27.42       27.25      3.25 o
   4  -3   2       21.35       32.08     11.87 o
   5  -3   2       25.68       20.54     11.19 o
   6  -3   2        4.71        6.91     11.64 o
   7  -3   2        0.12       14.52     13.98 o
  -7  -2   2        6.54       17.36     11.14 o
  -6  -2   2        2.80       -6.16      7.94 o
  -5  -2   2       22.25       12.76     10.55 o
  -4  -2   2      234.38      226.92      9.13 o
  -3  -2   2       20.82       10.13      3.96 o
  -2  -2   2      492.21      593.29     11.02 o
  -1  -2   2      403.26      372.84      9.25 o
   0  -2   2       99.07       95.00      3.70 o
   1  -2   2     2065.97     2063.00     26.76 o
   2  -2   2      412.05      457.69      7.83 o
   3  -2   2      112.17      132.89     17.70 o
   6  -2   2        1.56       -4.05     10.11 o
   7  -2   2        1.37       -3.47     15.89 o
  -7  -1   2       62.17       34.67     11.86 o
  -6  -1   2        1.82       13.44      8.25 o
  -5  -1   2     1089.87     1037.89     30.66 o
  -4  -1   2        5.12        3.35     12.71 o
  -3  -1   2     1226.28     1371.84     23.14 o
  -2  -1   2      184.89      247.71      6.19 o
  -1  -1   2     1185.86     1231.86     25.53 o
   0  -1   2       37.22       27.77      2.49 o
   1  -1   2      205.64      197.42      3.99 o
   2  -1   2       53.99       77.41     10.05 o
   3  -1   2      176.26      186.41     15.90 o
   6  -1   2       37.36       31.78      9.13 o
   7  -1   2        2.64       11.59     17.23 o
  -7   0   2       66.56       98.92     14.89 o
  -6   0   2        4.74        6.46     15.69 o
  -5   0   2      251.67      229.04      9.66 o
  -4   0   2       94.09      107.00     10.76 o
  -3   0   2     1258.50     1449.31     22.43 o
  -2   0   2     1050.95     1408.35     21.04 o
  -1   0   2     1437.28     1616.42     21.12 o
   0   0   2     1681.60     1488.46     22.75 o
   1   0   2      649.18      645.18     16.69 o
   2   0   2       63.20       61.32      9.48 o
   3   0   2      119.35      154.36     15.06 o
   4   0   2      120.71      133.53     13.60 o
   5   0   2       29.39        9.14      8.72 o
   6   0   2        3.96       11.44     11.06 o
   7   0   2       19.36       15.54     13.89 o
  -7   1   2       12.09       15.32     11.54 o
  -6   1   2        3.48        9.14      5.92 o
  -5   1   2      261.43      244.78     12.22 o
  -4   1   2       28.77       25.58      4.80 o
  -3   1   2      932.71     1009.28     22.01 o
  -2   1   2      417.40      520.21      7.32 o
  -1   1   2      301.35      337.81      5.56 o
   0   1   2     1763.42     1521.05     25.28 o
   1   1   2     1700.49     1666.87     32.05 o
   2   1   2        5.04       -1.88      1.88 o
   3   1   2      312.66      355.56     16.85 o
   4   1   2      216.44      218.40     14.68 o
   5   1   2       86.17      104.42     13.11 o
   6   1   2       73.29       95.13     15.20 o
   7   1   2        2.30        3.88     11.83 o
  -7   2   2       27.64       17.44     20.16 o
  -6   2   2        1.12        7.72      6.19 o
  -5   2   2       91.98       82.70      7.34 o
  -4   2   2       21.85       26.61      5.60 o
  -3   2   2      374.77      358.28      9.91 o
  -2   2   2      519.98      510.17      7.02 o
  -1   2   2     1979.54     1916.91     19.45 o
   0   2   2    12827.87    11529.58    121.87 o
   1   2   2     3677.60     3613.35     38.75 o
   2   2   2      218.15      218.17      4.04 o
   3   2   2      446.32      483.70     11.32 o
   4   2   2      412.59      360.32      9.90 o
   5   2   2       14.00       17.34      4.37 o
   6   2   2      101.60      123.38      9.56 o
   7   2   2        0.13       -8.55     10.30 o
  -7   3   2       16.53       18.60     26.20 o
  -6   3   2        6.45        1.73      6.65 o
  -5   3   2        0.06        1.38      5.98 o
  -4   3   2      241.09      261.77     10.44 o
  -3   3   2      488.75      542.99     10.22 o
  -2   3   2       80.42       96.05      3.10 o
  -1   3   2      234.74      214.96      4.44 o
   0   3   2        1.61       -2.05      2.05 o
   1   3   2       35.31       30.47      2.32 o
   2   3   2      297.88      285.54      7.66 o
   3   3   2      476.18      540.74     10.21 o
   4   3   2       75.67       80.78      5.66 o
   5   3   2        0.11       -3.66      3.66 o
   6   3   2       43.38       41.35      7.93 o
   7   3   2        5.22       10.73      8.89 o
  -6   4   2        6.74       -6.57     10.97 o
  -5   4   2       28.94       24.81     10.32 o
  -4   4   2      344.21      286.64      9.78 o
  -3   4   2      145.80      141.95      4.73 o
  -2   4   2      345.41      322.82      6.24 o
  -1   4   2       37.62       37.65      2.95 o
   0   4   2      258.50      245.42      5.60 o
   1   4   2      204.13      165.02      4.70 o
   2   4   2       62.61       73.54      3.22 o
   3   4   2      317.42      315.36      7.09 o
   4   4   2        6.95        5.92      3.05 o
   5   4   2       64.46       48.48      6.34 o
   6   4   2       79.37       96.51     10.00 o
   7   4   2        1.12        8.11     15.47 o
  -6   5   2       32.26       32.68     10.80 o
  -5   5   2       20.95       22.09      6.94 o
  -4   5   2      158.42      165.62      8.60 o
  -3   5   2       84.38       83.86      4.39 o
  -2   5   2      166.52      156.45      6.01 o
  -1   5   2       12.33        2.93      3.56 o
   0   5   2      369.09      402.00      8.35 o
   1   5   2      193.61      199.19      5.49 o
   2   5   2       98.36       98.24      4.08 o
   3   5   2       34.50       31.71      3.74 o
   4   5   2        7.74        9.11      3.70 o
   5   5   2       16.72       13.41      5.09 o
   6   5   2        0.02       11.27      7.35 o
   7   5   2       11.87      -11.47     11.47 o
  -6   6   2        0.67        7.37     10.52 o
  -5   6   2        2.73       -0.09      7.00 o
  -4   6   2       96.82       89.04     10.31 o
  -3   6   2       41.00       23.74      4.90 o
  -2   6   2       77.70       69.84      5.05 o
  -1   6   2       15.94        7.53      4.00 o
   0   6   2       50.88       51.72      4.29 o
   1   6   2      127.43      134.40      6.10 o
   2   6   2      423.48      417.85     12.18 o
   3   6   2       23.93       16.56      4.71 o
   4   6   2        1.19       -4.19      4.19 o
   5   6   2        7.34       10.03      7.46 o
   6   6   2        4.13        3.71     20.58 o
   7   6   2       20.35       15.86     15.65 o
  -5   7   2       25.99       32.17      9.49 o
  -4   7   2       48.67       43.86      8.40 o
  -3   7   2       88.40       87.33      8.23 o
  -2   7   2       52.70       46.22      4.80 o
  -1   7   2        0.89       -2.81      3.35 o
   0   7   2      263.08      303.80     10.16 o
   1   7   2        0.61       -2.46      3.96 o
   2   7   2      183.17      191.93      8.27 o
   3   7   2       71.63       68.43      7.61 o
   4   7   2       28.77       20.23      6.51 o
   5   7   2        3.64       10.74      6.58 o
   6   7   2       12.42       11.21      6.83 o
  -5   8   2        0.18       -0.34     22.49 o
  -4   8   2        4.32       13.24      7.75 o
  -3   8   2       71.61       81.58      8.97 o
  -2   8   2      325.54      324.07     12.81 o
  -1   8   2       27.91       18.44      6.32 o
   0   8   2      138.09      148.84      8.50 o
   1   8   2        1.03        4.94      5.17 o
   2   8   2      118.61      120.51      8.86 o
   3   8   2       46.16       28.27      8.06 o
   4   8   2       56.86       49.47      8.32 o
   5   8   2        1.72       -0.32      6.56 o
   6   8   2        4.56        0.58      7.43 o
  -4   9   2        0.00       12.15      9.43 o
  -3   9   2        0.54       -5.17      7.38 o
  -2   9   2       14.25       23.18      8.10 o
  -1   9   2        9.01        9.16      6.23 o
   0   9   2       10.00       13.26      7.64 o
   1   9   2       10.06       15.23      6.71 o
   2   9   2       66.47       68.53      8.28 o
   3   9   2       20.54       12.75      9.91 o
   4   9   2        3.36       -6.39     15.87 o
   5   9   2        6.66        4.44      8.06 o
  -3  10   2        3.45       12.25      9.76 o
  -2  10   2       21.27       35.57      8.98 o
  -1  10   2        0.79       -8.40      8.40 o
   0  10   2        7.19       15.46      8.73 o
   1  10   2        7.99        5.13      7.20 o
   2  10   2        1.12       -1.06      6.80 o
   3  10   2       42.47       48.34     12.87 o
   4  10   2       16.57       -3.33     10.57 o
   5  10   2        9.02       32.84     17.57 o
  -2  11   2       15.62        1.33     16.65 o
  -1  11   2        0.02       -0.85      9.48 o
   0  11   2        0.36       -0.84     17.32 o
   1  11   2        1.24       -8.84      9.63 o
   2  11   2        0.00        7.89      9.42 o
   3  11   2        0.69       -7.16     15.91 o
   4  11   2        0.64       -5.09     17.63 o
  -1  12   2        6.24       12.80     21.14 o
   0  12   2        8.62        0.15     13.64 o
   1  12   2        0.17      -16.01     16.01 o
   2  12   2        0.02      -11.68     11.68 o
  -2 -11   3        5.27       40.01     21.29 o
  -1 -11   3       14.80       26.65     17.31 o
   0 -11   3        7.77       22.64     17.48 o
   1 -11   3        6.83       23.26     12.76 o
  -3 -10   3        1.35        0.91     10.82 o
  -2 -10   3        3.83        2.03      8.29 o
  -1 -10   3        7.34       24.95      9.89 o
   0 -10   3       18.62       45.95     16.18 o
   1 -10   3       30.33       24.28     11.11 o
   2 -10   3        1.55        5.64      8.53 o
   3 -10   3        2.86        9.21     10.71 o
  -4  -9   3        0.74       -2.82      7.61 o
  -3  -9   3       21.47       23.98      9.20 o
  -2  -9   3        0.83       -0.90     11.27 o
  -1  -9   3        2.04       19.33      7.44 o
   0  -9   3        0.12        5.38      7.94 o
   1  -9   3        1.27        1.81      8.07 o
   2  -9   3        4.69       11.75      8.16 o
   3  -9   3        4.82       25.87     10.28 o
   4  -9   3        1.78       15.35     10.73 o
  -5  -8   3       32.76       38.62      8.83 o
  -4  -8   3        0.19       -2.06      6.81 o
  -3  -8   3       27.04       27.87      6.36 o
  -2  -8   3       50.54       56.89      7.29 o
  -1  -8   3      110.04      121.04     10.25 o
   0  -8   3       37.88       36.91      7.10 o
   1  -8   3      141.55      135.68     16.18 o
   2  -8   3       15.79       12.69      7.33 o
   3  -8   3        5.32        8.19     10.86 o
   4  -8   3       13.77       26.26     10.18 o
   5  -8   3        0.01        0.76     12.42 o
  -6  -7   3        3.50        8.18     19.85 o
  -5  -7   3       42.65       33.26      9.90 o
  -4  -7   3        2.18        4.91      6.82 o
  -3  -7   3       32.72       26.97      5.71 o
  -2  -7   3      101.52       99.52      7.62 o
  -1  -7   3        0.60       -3.97      5.54 o
   0  -7   3       62.34       52.61      7.00 o
   1  -7   3        5.50        3.69      3.98 o
   2  -7   3        0.01       -0.06      4.96 o
   3  -7   3       39.90       44.53      9.26 o
   4  -7   3       33.29       35.92      9.07 o
   5  -7   3        0.40        2.18     11.47 o
  -6  -6   3       12.24        8.65      8.02 o
  -5  -6   3       86.44       95.56     10.27 o
  -4  -6   3       10.28        4.26     10.19 o
  -3  -6   3      121.23      126.94     10.97 o
  -2  -6   3       13.69       19.18      6.69 o
  -1  -6   3        0.58        0.38      4.35 o
   0  -6   3       65.18       71.31      5.94 o
   1  -6   3       34.37       37.15      4.96 o
   2  -6   3      144.71      122.21      6.38 o
   3  -6   3       12.26        5.28      5.19 o
   4  -6   3        5.78        6.17      7.08 o
   5  -6   3       13.43       17.95      8.68 o
   6  -6   3        0.88       36.66     14.02 o
  -6  -5   3        2.28       -6.07      6.07 o
  -5  -5   3       20.58       22.42      7.27 o
  -4  -5   3      184.12      182.10      9.58 o
  -3  -5   3       93.54       93.38      7.33 o
  -2  -5   3      176.53      188.10      7.03 o
  -1  -5   3       79.41       79.15      5.38 o
   0  -5   3      484.65      500.93     10.84 o
   1  -5   3       12.98       16.39      3.56 o
   2  -5   3      288.70      296.82      8.06 o
   3  -5   3      243.86      247.49      8.79 o
   4  -5   3      341.11      337.85     11.87 o
   5  -5   3       22.46       21.00      8.02 o
   6  -5   3       27.60       45.84     13.20 o
  -7  -4   3        2.80       16.89     15.01 o
  -6  -4   3        0.76       -1.63      8.26 o
  -5  -4   3       75.61       86.53     14.48 o
  -4  -4   3       10.12       13.18      4.40 o
  -3  -4   3       20.66       15.70      4.60 o
  -2  -4   3      177.61      171.38      6.10 o
  -1  -4   3        7.90       13.75      3.55 o
   0  -4   3     1356.83     1311.44     21.82 o
   1  -4   3      451.33      458.79      8.58 o
   2  -4   3      102.04       79.05      5.98 o
   3  -4   3       73.37       71.87      5.34 o
   4  -4   3       10.45        3.49      4.48 o
   5  -4   3       29.90       18.47      6.02 o
   6  -4   3        9.44       16.39     15.05 o
  -7  -3   3        0.86       12.20     12.29 o
  -6  -3   3        4.86       15.18      9.41 o
  -5  -3   3      113.34      109.93      9.05 o
  -4  -3   3       22.17       37.15      9.12 o
  -3  -3   3       25.49       23.41      4.43 o
  -2  -3   3      408.25      465.41     10.45 o
  -1  -3   3       21.18       25.49      2.96 o
   0  -3   3      240.80      209.64      5.81 o
   1  -3   3      326.22      313.06      6.32 o
   2  -3   3      163.33      149.31      4.23 o
   3  -3   3        0.01       -2.59      2.59 o
   4  -3   3      126.30      120.45      6.74 o
   6  -3   3       10.27        6.90     12.33 o
   7  -3   3        9.81       21.90     15.27 o
  -7  -2   3        9.64        9.87     11.89 o
  -6  -2   3       19.55        0.25     14.41 o
  -5  -2   3       25.13       24.10      5.12 o
  -4  -2   3      807.59      781.28     19.67 o
  -3  -2   3       64.86       68.76      6.01 o
  -2  -2   3      519.82      604.34     19.31 o
  -1  -2   3      905.43      964.53     17.51 o
   0  -2   3        1.22       -0.51      2.44 o
   1  -2   3       69.99       81.08      3.72 o
   2  -2   3        1.85       -1.10      2.58 o
   3  -2   3       72.11       71.48      5.68 o
   7  -2   3       57.85       78.83     16.26 o
  -7  -1   3       10.60       39.93     11.74 o
  -6  -1   3       39.29       46.29     14.99 o
  -5  -1   3       49.92       61.47      9.57 o
  -4  -1   3      174.99      175.37      9.82 o
  -3  -1   3        1.77        2.98      3.67 o
  -2  -1   3        8.03       10.94      3.34 o
  -1  -1   3      642.69      661.15     17.59 o
   0  -1   3      694.29      613.52     11.31 o
   1  -1   3       95.43       88.53      3.10 o
   2  -1   3      117.41      154.20     15.64 o
   3  -1   3        0.67        1.69      6.71 o
   6  -1   3       10.02        9.33     13.22 o
   7  -1   3        5.25       17.91     16.22 o
  -7   0   3      101.38       98.01     15.22 o
  -6   0   3       37.22       39.12     18.20 o
  -5   0   3       87.14       81.65      9.58 o
  -4   0   3      303.18      291.21     13.56 o
  -3   0   3       77.82       92.33      5.25 o
  -2   0   3      508.50      544.61      8.91 o
  -1   0   3       89.51       89.01      3.34 o
   0   0   3      231.60      210.78      5.28 o
   1   0   3     1783.07     1644.80     26.05 o
   2   0   3       57.81       48.69      8.97 o
   3   0   3       55.66       63.52     11.78 o
   5   0   3      214.53      216.54     17.27 o
   6   0   3       24.66       43.08     12.46 o
   7   0   3       63.04       86.64     18.43 o
  -7   1   3        2.69        4.64     11.38 o
  -6   1   3       41.15       60.01     10.23 o
  -5   1   3       23.15       13.44      5.72 o
  -4   1   3      456.93      446.55     13.92 o
  -3   1   3       36.01       42.29      2.64 o
  -2   1   3      370.22      359.79      7.48 o
  -1   1   3      497.30      433.02      7.43 o
   0   1   3      640.91      545.04     14.42 o
   1   1   3    20353.63    18995.03    559.27 o
   2   1   3     1080.58     1221.41     29.16 o
   3   1   3      204.85      205.49      7.53 o
   4   1   3       30.68       38.22      7.92 o
   5   1   3      283.48      255.63     17.36 o
   6   1   3        0.74        3.72      9.16 o
   7   1   3       11.91       -5.85     11.83 o
  -7   2   3       21.01       10.60     12.81 o
  -6   2   3       13.51       10.74      6.68 o
  -5   2   3        6.34        3.99      9.75 o
  -4   2   3       92.13       87.31      8.70 o
  -3   2   3       11.71       15.95      3.23 o
  -2   2   3      785.25      857.62     11.40 o
  -1   2   3       35.71       46.24      2.57 o
   0   2   3     3624.36     3224.82     35.98 o
   1   2   3     2081.87     2114.10     29.38 o
   2   2   3      385.26      380.16      6.69 o
   3   2   3        7.91        7.75      2.91 o
   4   2   3        4.61       12.37      3.18 o
   5   2   3      104.22      109.99      6.29 o
   6   2   3        0.91        4.96      6.25 o
   7   2   3        3.39       -0.84     11.19 o
  -7   3   3        9.19       28.54     14.69 o
  -6   3   3       15.46       14.81      7.35 o
  -5   3   3       82.50       88.62      9.21 o
  -4   3   3       15.68       14.49      5.45 o
  -3   3   3       52.02       45.27      6.05 o
  -2   3   3      821.81      808.12     10.52 o
  -1   3   3        0.17        2.68      1.98 o
   0   3   3       86.26       85.33      3.44 o
   1   3   3      647.50      517.19      7.66 o
   2   3   3      594.97      630.68      9.08 o
   3   3   3       31.83       36.13      3.09 o
   4   3   3       10.69        6.35      3.49 o
   5   3   3       14.50       18.71      4.81 o
   6   3   3       48.75       50.87      7.57 o
  -6   4   3        3.29        7.45      8.39 o
  -5   4   3       21.72       26.64      7.65 o
  -4   4   3       29.80       25.04      6.04 o
  -3   4   3        0.50       -0.12      2.56 o
  -2   4   3      195.26      205.37      5.59 o
  -1   4   3      137.13      162.15      4.62 o
   0   4   3       46.79       56.62      3.31 o
   1   4   3        2.14        3.62      2.23 o
   2   4   3      191.26      182.96      4.42 o
   3   4   3       18.60        9.80      2.80 o
   4   4   3       65.66       61.13      4.06 o
   5   4   3        0.16        1.93      4.33 o
   6   4   3       45.88       58.41      8.55 o
   7   4   3       36.65       57.94     17.46 o
  -6   5   3       24.28       13.62     10.32 o
  -5   5   3        8.98        4.15      9.61 o
  -4   5   3       27.23       19.56      5.48 o
  -3   5   3       40.75       30.52      3.63 o
  -2   5   3      188.49      200.56      6.06 o
  -1   5   3       32.16       26.73      3.11 o
   0   5   3       40.13       48.14      3.78 o
   1   5   3       13.87       18.60      2.90 o
   2   5   3        2.40       -1.12      2.74 o
   3   5   3      310.45      330.55     14.10 o
   4   5   3        2.28        2.02      3.69 o
   5   5   3       37.85       45.15      5.70 o
   6   5   3        0.62       -8.82      8.82 o
   7   5   3       32.33       54.06     17.27 o
  -6   6   3       13.68       33.98     17.60 o
  -5   6   3        5.89        1.67      7.11 o
  -4   6   3        8.88        7.61      4.99 o
  -3   6   3      199.83      195.99      6.79 o
  -2   6   3      140.05      140.59      5.89 o
  -1   6   3       54.21       55.92      4.97 o
   0   6   3        0.17        1.09      3.14 o
   1   6   3      110.78      108.46      5.19 o
   2   6   3       42.73       29.72      6.75 o
   3   6   3       86.91       85.90      5.73 o
   4   6   3      119.36      107.39     10.08 o
   5   6   3        0.06       -4.84      4.84 o
   6   6   3       22.38       24.43      8.03 o
   7   6   3       22.44       39.38     17.46 o
  -5   7   3        0.80        7.48      8.85 o
  -4   7   3       24.87       22.21      8.58 o
  -3   7   3        1.58        0.47      5.33 o
  -2   7   3       35.95       35.91      4.61 o
  -1   7   3      203.01      201.94      7.92 o
   0   7   3        0.06       -4.31      4.31 o
   1   7   3      192.94      197.86      7.85 o
   2   7   3        7.56        5.72      4.67 o
   3   7   3      247.18      247.95     10.61 o
   4   7   3        4.18        1.94      5.62 o
   5   7   3       14.55       15.47      6.51 o
   6   7   3        1.21       -1.38      7.88 o
  -5   8   3        0.05       25.28     12.89 o
  -4   8   3       27.89       33.91      7.09 o
  -3   8   3       24.94       20.97      6.72 o
  -2   8   3      120.61      122.92      8.36 o
  -1   8   3       23.76       18.03      4.74 o
   0   8   3      104.77      109.76      7.96 o
   1   8   3        9.79       12.12      5.36 o
   2   8   3        5.32       -2.55      5.88 o
   3   8   3       32.17       27.41      6.96 o
   4   8   3        1.15        2.04      8.36 o
   5   8   3        5.93       -7.77      8.54 o
   6   8   3        0.00       -5.39      8.28 o
  -4   9   3        0.27        5.65      9.76 o
  -3   9   3        5.58        0.05      7.96 o
  -2   9   3       22.99       18.65      8.17 o
  -1   9   3       70.21       66.70     10.51 o
   0   9   3       44.46       37.72      7.42 o
   1   9   3        0.37        3.10      6.02 o
   2   9   3       23.51       16.84      6.81 o
   3   9   3       10.85        9.92      9.58 o
   4   9   3        5.52       17.21     21.40 o
   5   9   3        0.00       16.15     14.00 o
  -3  10   3        0.90       -6.54      9.31 o
  -2  10   3        4.40       14.52      8.66 o
  -1  10   3        6.84        7.63      8.80 o
   0  10   3       14.98       21.35      8.69 o
   1  10   3        2.98       -4.91      6.99 o
   2  10   3        2.58        1.49      6.93 o
   3  10   3        0.89       10.17     11.03 o
   4  10   3        0.61       16.52     20.47 o
   5  10   3        4.31       18.18     16.15 o
  -2  11   3        0.64        8.26     13.67 o
  -1  11   3        5.05       -2.06      9.67 o
   0  11   3        0.63        7.04     11.92 o
   1  11   3        3.82        6.81      9.94 o
   2  11   3        8.30        2.26      8.92 o
   3  11   3        9.52        3.63     12.33 o
   4  11   3        5.43       17.34     14.01 o
  -1  12   3       10.02       25.53     20.93 o
   0  12   3        3.43        8.75     13.69 o
   1  12   3        4.56       -0.89     16.58 o
   2  12   3        0.47       -3.86     12.88 o
  -1 -11   4       10.51       -0.59     16.79 o
   0 -11   4        1.00       18.58     17.57 o
   1 -11   4        3.99       17.62     13.14 o
  -3 -10   4        1.87        1.72     11.48 o
  -2 -10   4       21.89       23.68      9.00 o
  -1 -10   4        2.46       -2.86     11.93 o
   0 -10   4       17.04       25.49     17.02 o
   1 -10   4        1.38       -7.60      9.95 o
   2 -10   4        0.11       11.29      9.67 o
   3 -10   4        4.77       35.64     19.07 o
  -4  -9   4        6.80       12.39     10.04 o
  -3  -9   4        0.05       -3.02      7.52 o
  -2  -9   4       20.51       39.87     12.21 o
  -1  -9   4        0.28        3.94      7.04 o
   0  -9   4       21.34       14.60     10.85 o
   1  -9   4        2.62       11.45     10.69 o
   2  -9   4        9.19        8.50      8.19 o
   3  -9   4        1.80       -0.13      8.81 o
   4  -9   4        0.15       13.24     12.46 o
  -5  -8   4       17.37       16.80     10.65 o
  -4  -8   4        9.44       14.41      8.97 o
  -3  -8   4       17.29        8.64      7.31 o
  -2  -8   4        2.14       -2.19      5.12 o
  -1  -8   4       40.62       43.86      7.47 o
   0  -8   4        6.04       -1.73      6.12 o
   1  -8   4        1.51       -1.34      6.73 o
   2  -8   4        8.77        4.48      7.04 o
   3  -8   4       11.40       17.57      8.42 o
   4  -8   4        3.28       21.29      9.31 o
   5  -8   4        0.50       18.48     17.80 o
  -5  -7   4        0.10       -7.96      7.96 o
  -4  -7   4       56.57       50.05      9.70 o
  -3  -7   4       21.01       21.08      9.04 o
  -2  -7   4       29.95       34.58      5.75 o
  -1  -7   4        0.29       -1.33      5.32 o
   0  -7   4        7.34        6.83      5.47 o
   1  -7   4        0.49       -2.50      4.84 o
   2  -7   4       32.11       35.72      6.34 o
   3  -7   4       10.92       15.63      7.36 o
   4  -7   4       28.66       18.42      7.89 o
   5  -7   4       22.55       39.71     13.54 o
  -6  -6   4       17.84        6.64      8.60 o
  -5  -6   4        6.81        0.38      7.73 o
  -4  -6   4       12.08        7.70      7.12 o
  -3  -6   4       42.34       41.69      6.39 o
  -2  -6   4       81.25       90.72      8.24 o
  -1  -6   4      487.30      496.20     12.55 o
   0  -6   4       31.76       32.27      6.68 o
   1  -6   4        2.55        5.36      4.31 o
   2  -6   4      109.64       98.66      6.08 o
   3  -6   4       55.48       54.28      8.05 o
   4  -6   4       49.22       50.93      8.52 o
   5  -6   4       18.68       28.13      9.64 o
   6  -6   4       16.44       10.77     18.10 o
  -6  -5   4       15.03       15.48      7.84 o
  -5  -5   4        0.02       11.33      7.03 o
  -4  -5   4      396.99      391.96     15.67 o
  -3  -5   4        7.38       10.38      4.89 o
  -2  -5   4      251.89      244.25      9.18 o
  -1  -5   4        0.01       -3.27      3.27 o
   0  -5   4      139.95      135.63     11.09 o
   1  -5   4       93.68       89.49      6.52 o
   2  -5   4        2.23       -2.06      3.54 o
   3  -5   4      107.60      109.60      7.45 o
   4  -5   4       14.97        3.19      7.15 o
   5  -5   4        2.77        5.25      7.73 o
   6  -5   4        0.02       -3.76     15.06 o
  -6  -4   4       29.48       29.90      7.28 o
  -5  -4   4        4.95        1.56      6.05 o
  -4  -4   4      746.53      690.69     20.42 o
  -3  -4   4       47.08       50.97      6.90 o
  -2  -4   4       19.20       22.63      3.69 o
  -1  -4   4       20.73       31.11      4.39 o
   0  -4   4      334.15      324.88      8.95 o
   1  -4   4      211.29      249.73      7.62 o
   2  -4   4      129.77      140.39      5.89 o
   3  -4   4        1.14       -1.99      3.60 o
   4  -4   4      141.90      142.32      8.86 o
   5  -4   4       82.39       82.29     13.66 o
   6  -4   4       26.29       23.27     15.99 o
  -6  -3   4       54.72       41.39     20.05 o
  -5  -3   4        0.54       -2.38      5.33 o
  -4  -3   4      631.18      601.60     17.95 o
  -3  -3   4        9.14        9.13      4.79 o
  -2  -3   4       22.47       16.18      6.87 o
  -1  -3   4       80.15       87.50      5.01 o
   0  -3   4      952.08     1038.22     17.25 o
   1  -3   4       89.55      120.57      4.92 o
   2  -3   4       35.27       38.71      2.90 o
   3  -3   4        0.43       -0.56      2.92 o
   4  -3   4       15.90       24.75      8.95 o
   7  -3   4        0.04       -4.75     17.38 o
  -7  -2   4        3.49       11.75     12.95 o
  -6  -2   4       72.91       93.39     13.99 o
  -5  -2   4        3.56        2.22      5.04 o
  -4  -2   4      180.84      198.22     10.07 o
  -3  -2   4        0.08       -2.39      4.78 o
  -2  -2   4      264.06      264.25     10.05 o
  -1  -2   4      406.10      484.48     11.18 o
   0  -2   4      325.85      317.22      7.41 o
   1  -2   4      724.41      655.57     12.94 o
   2  -2   4       36.07       34.64      2.87 o
   3  -2   4        7.24        6.94      4.12 o
   7  -2   4       10.51       36.50     16.77 o
  -7  -1   4        4.89       16.80     12.43 o
  -6  -1   4       39.05       54.63     11.17 o
  -5  -1   4      250.29      222.29     14.52 o
  -4  -1   4      335.60      313.85     11.73 o
  -3  -1   4        0.06       -3.63      5.13 o
  -2  -1   4      137.46      155.67      6.65 o
  -1  -1   4       40.59       43.69      4.08 o
   0  -1   4      348.28      314.07      7.75 o
   1  -1   4       32.42       31.89      2.87 o
   2  -1   4      172.47      146.86     12.23 o
   3  -1   4       63.63      107.92     13.51 o
   6  -1   4       45.66       58.64     17.48 o
   7  -1   4        0.10       10.41     20.16 o
  -7   0   4        0.01       -2.63     11.93 o
  -6   0   4        9.03       15.26      9.60 o
  -5   0   4        8.13       -1.72      6.92 o
  -4   0   4      125.60      135.87     13.04 o
  -3   0   4      262.10      268.86     10.49 o
  -2   0   4      143.17      165.93      6.48 o
  -1   0   4      123.31      115.12      4.46 o
   0   0   4      211.04      178.63      5.51 o
   1   0   4        2.51        0.84      1.29 o
   2   0   4      319.09      294.56     19.38 o
   3   0   4       23.20       41.39     10.28 o
   5   0   4        1.87       -4.50      8.17 o
   6   0   4       80.83       87.80     14.99 o
   7   0   4        7.63       15.31     14.17 o
  -7   1   4       22.50       28.71     13.37 o
  -6   1   4       90.95       90.78     15.02 o
  -5   1   4      369.64      327.52     14.33 o
  -4   1   4      232.45      240.43      8.03 o
  -3   1   4      747.81      790.91     11.88 o
  -2   1   4     1813.92     2101.42     28.28 o
  -1   1   4      167.11      162.06      4.55 o
   0   1   4       10.06        7.03      5.31 o
   1   1   4     1197.89      952.53     90.93 o
   2   1   4      239.52      269.31      8.52 o
   3   1   4      607.50      579.93     15.08 o
   4   1   4        7.19        7.26      6.17 o
   5   1   4       16.22        8.28      7.37 o
   6   1   4       72.91       70.31     12.75 o
  -7   2   4        7.44       11.05     13.93 o
  -6   2   4       39.31       32.52     10.24 o
  -5   2   4       70.69       69.57     12.87 o
  -4   2   4      190.21      180.01      9.34 o
  -3   2   4      193.90      189.16      4.90 o
  -2   2   4      977.75     1137.41     15.82 o
  -1   2   4      529.87      502.82      8.88 o
   0   2   4        0.87        1.50      2.65 o
   1   2   4       52.43       70.29      4.15 o
   2   2   4       25.56       35.18      3.48 o
   3   2   4        2.92       -1.88      2.56 o
   4   2   4      192.44      212.48      7.31 o
   5   2   4       18.91       22.58      4.10 o
   6   2   4       35.80       47.05     10.37 o
  -6   3   4       47.67       40.59      8.78 o
  -5   3   4       16.81       11.35      6.07 o
  -4   3   4       68.49       83.79     17.51 o
  -3   3   4      205.23      226.10      6.56 o
  -2   3   4     1060.15     1117.42     17.26 o
  -1   3   4       36.83       34.76      3.23 o
   0   3   4      264.58      259.40      5.56 o
   1   3   4       47.46       54.93      3.27 o
   2   3   4      189.74      178.90      5.28 o
   3   3   4      242.24      254.86      6.00 o
   4   3   4       72.24       79.92      5.40 o
   5   3   4       52.79       54.57      5.35 o
   6   3   4       26.78       46.30      7.10 o
   7   3   4        3.10       20.80     13.09 o
  -6   4   4       23.00       29.86      8.79 o
  -5   4   4       19.21       17.61     14.85 o
  -4   4   4        5.61        4.26     10.07 o
  -3   4   4      198.62      192.20      6.90 o
  -2   4   4        4.17        3.21      2.37 o
  -1   4   4      405.30      434.52      8.26 o
   0   4   4       86.08      105.17      4.33 o
   1   4   4       25.74       35.50      3.26 o
   2   4   4       37.88       33.41      2.96 o
   3   4   4      102.88      104.93      4.18 o
   4   4   4       90.27       84.98      5.98 o
   5   4   4       34.43       35.04      5.20 o
   6   4   4      104.56      100.90      9.48 o
   7   4   4        7.34       32.35     15.54 o
  -6   5   4        1.12       -7.42     14.89 o
  -5   5   4        0.64        4.74      6.94 o
  -4   5   4       55.71       56.07      8.96 o
  -3   5   4      127.24      132.93      5.50 o
  -2   5   4       15.09       14.73      4.05 o
  -1   5   4        3.48        2.52      2.33 o
   0   5   4        4.83        9.45      3.03 o
   1   5   4        3.67        1.01      2.52 o
   2   5   4       51.79       61.05      4.41 o
   3   5   4       39.16       31.09      6.37 o
   4   5   4        0.29        4.18      3.89 o
   5   5   4       16.48       18.68      6.13 o
   6   5   4        8.89       -4.42      6.39 o
   7   5   4        7.32       13.45     14.36 o
  -6   6   4        3.76       23.94     12.91 o
  -5   6   4       17.43       20.59      8.27 o
  -4   6   4       41.03       45.04      6.47 o
  -3   6   4      102.90      113.89      5.78 o
  -2   6   4       61.14       64.29      4.77 o
  -1   6   4       49.45       50.26      4.70 o
   0   6   4        0.08        0.35      3.11 o
   1   6   4        2.68       -0.60      3.08 o
   2   6   4       75.67       86.01      8.34 o
   3   6   4        2.56        6.34      3.97 o
   4   6   4       57.16       61.88      5.94 o
   5   6   4        3.06       -2.63      4.96 o
   6   6   4       92.70       60.20     14.30 o
   7   6   4       11.95        9.90     15.20 o
  -5   7   4       40.08       44.35     10.59 o
  -4   7   4       11.08        1.47      8.32 o
  -3   7   4      107.58      122.17      9.18 o
  -2   7   4       48.99       56.17      5.11 o
  -1   7   4      210.52      226.53      8.84 o
   0   7   4       31.03       35.03      5.38 o
   1   7   4      129.95      132.06     11.20 o
   2   7   4       39.53       40.07      6.19 o
   3   7   4        0.22       -4.86      4.89 o
   4   7   4        1.12       -2.85      6.85 o
   5   7   4        0.20       -5.81      5.81 o
   6   7   4        0.21       17.82     12.04 o
  -5   8   4       14.83       20.52     17.27 o
  -4   8   4        0.30       -0.24      6.31 o
  -3   8   4       59.17       57.17      8.03 o
  -2   8   4       14.34       16.94      5.51 o
  -1   8   4       13.26        6.07      4.45 o
   0   8   4        4.51       -2.50      4.87 o
   1   8   4        0.04       -5.04      5.04 o
   2   8   4       25.09       14.11      6.11 o
   3   8   4        0.01        1.53      6.24 o
   4   8   4        2.38        3.85      8.31 o
   5   8   4        1.17        0.86      8.27 o
   6   8   4        2.04       -7.83      7.83 o
  -4   9   4        5.99        0.81     10.48 o
  -3   9   4        3.06        8.61      8.32 o
  -2   9   4       19.09       26.10     11.97 o
  -1   9   4       56.93       57.79      8.20 o
   0   9   4       25.68       16.39      7.27 o
   1   9   4       33.66       31.69     11.12 o
   2   9   4        0.94       -2.87      6.28 o
   3   9   4        3.46        8.86      9.53 o
   4   9   4       12.50       33.39     11.01 o
   5   9   4        0.00       -5.91     10.11 o
  -3  10   4        0.09       10.60     10.54 o
  -2  10   4       14.26       16.25      8.95 o
  -1  10   4       16.44       16.79     10.44 o
   0  10   4        3.63       16.85      8.59 o
   1  10   4        0.00       -2.46     11.23 o
   2  10   4        5.53       10.16      7.28 o
   3  10   4       12.64       22.95     16.33 o
   4  10   4       28.19       53.89     12.91 o
   5  10   4        0.09        6.73     11.48 o
  -2  11   4        0.16       -2.91     13.29 o
  -1  11   4        0.00       -1.00      9.71 o
   0  11   4        6.51       -0.63     14.08 o
   1  11   4        2.50        0.97      9.87 o
   2  11   4        2.06       12.95     12.98 o
   3  11   4       16.75       28.30     17.52 o
   4  11   4        1.83       11.55     13.59 o
  -1  12   4        0.48       15.31     21.48 o
   0  12   4       10.41        9.58     13.89 o
   1  12   4        0.52       -5.34     16.72 o
   2  12   4        0.25        9.98     17.82 o
  -3 -10   5       12.06        9.37     20.10 o
  -2 -10   5        4.39        2.60     22.28 o
  -1 -10   5        3.26       38.85     15.41 o
   0 -10   5        0.11       18.31     14.93 o
   1 -10   5       11.70       33.70     12.37 o
   2 -10   5        0.09        7.30      9.71 o
  -4  -9   5       35.93       52.57     12.39 o
  -3  -9   5        0.19      -13.83     13.83 o
  -2  -9   5        0.00      -11.70     11.70 o
  -1  -9   5       15.54       15.53     10.70 o
   0  -9   5        3.88       11.91     12.58 o
   1  -9   5       20.96       37.08     10.90 o
   2  -9   5        0.50        7.49      9.41 o
   3  -9   5        0.93       15.52     11.09 o
  -4  -8   5        1.21       -2.95      8.87 o
  -3  -8   5        2.61       -7.06      8.20 o
  -2  -8   5        0.95        9.71      8.56 o
  -1  -8   5       19.04       31.37      8.33 o
   0  -8   5        1.63        7.66      7.49 o
   1  -8   5       27.60       30.37     10.14 o
   2  -8   5        0.04       -0.39      8.26 o
   3  -8   5        8.49       15.36      9.91 o
   4  -8   5        0.12        8.03     10.66 o
  -5  -7   5        3.60        6.98      9.35 o
  -4  -7   5        4.97        2.68      9.62 o
  -3  -7   5       21.23       23.88     10.70 o
  -2  -7   5        0.11       -4.91      4.91 o
  -1  -7   5       65.97       62.93      7.45 o
   0  -7   5      107.44      105.27     10.71 o
   1  -7   5       30.75       38.01      6.61 o
   2  -7   5        5.13       -7.07      7.07 o
   3  -7   5        1.50       -3.30      8.44 o
   4  -7   5       12.00       12.28     10.68 o
   5  -7   5        3.91       17.08     13.30 o
  -5  -6   5       39.26       50.01      9.74 o
  -4  -6   5        6.63       10.01      7.70 o
  -3  -6   5      117.35      126.63     13.58 o
  -2  -6   5      136.61      124.63      8.06 o
  -1  -6   5      505.64      451.45     13.47 o
   0  -6   5       23.38       38.02      7.10 o
   1  -6   5      279.27      267.50     10.87 o
   2  -6   5        0.11       -4.39      4.39 o
   3  -6   5        2.57        0.21      9.82 o
   4  -6   5       48.11       46.63     11.80 o
   5  -6   5        1.10        8.59     10.82 o
  -6  -5   5       11.96       29.42      8.90 o
  -5  -5   5       72.35       60.08     16.20 o
  -4  -5   5        2.57        3.44      9.45 o
  -3  -5   5      515.88      548.24     16.29 o
  -2  -5   5       12.99       16.75      4.46 o
  -1  -5   5       11.38        7.22      4.55 o
   0  -5   5       82.34       79.17      6.95 o
   1  -5   5       57.35       65.90     14.63 o
   2  -5   5       94.75       98.12      8.42 o
   3  -5   5        0.20       -3.18      5.31 o
   4  -5   5       44.05       35.75     14.34 o
   5  -5   5        5.16        9.41     12.04 o
   6  -5   5        4.84       27.32     17.97 o
  -6  -4   5        0.04       -1.58     11.40 o
  -5  -4   5       98.81       91.79     16.62 o
  -4  -4   5        6.01        1.30      6.40 o
  -3  -4   5      631.83      613.80     18.81 o
  -2  -4   5       84.53       93.67      9.88 o
  -1  -4   5       12.52       11.41      4.70 o
   0  -4   5      231.11      231.99      9.31 o
   1  -4   5      195.04      175.02      7.55 o
   2  -4   5      107.16      124.45      6.89 o
   3  -4   5        1.41        2.63      4.79 o
   4  -4   5       15.40       23.99     18.79 o
   6  -4   5       48.45       70.99     21.58 o
  -6  -3   5       16.47       18.55      6.70 o
  -5  -3   5       69.06       67.04     11.97 o
  -4  -3   5       14.42       21.37      6.50 o
  -3  -3   5       89.28       89.71      8.18 o
  -2  -3   5       18.52       13.62      5.16 o
  -1  -3   5       22.99       30.52      5.37 o
   0  -3   5      459.89      495.13     10.69 o
   1  -3   5       88.58       73.12      4.18 o
   2  -3   5      434.41      462.97      9.24 o
   3  -3   5       19.38       24.50      4.29 o
   4  -3   5      404.95      451.73     22.09 o
   7  -3   5        1.21       -4.12     19.78 o
  -6  -2   5       21.98       15.10     10.02 o
  -5  -2   5        1.32        4.28      5.81 o
  -4  -2   5       31.93       22.98      6.10 o
  -3  -2   5        2.28        3.91      4.68 o
  -2  -2   5        7.86        8.71      5.64 o
  -1  -2   5       53.19       60.59      5.29 o
   0  -2   5      378.78      331.81      8.86 o
   1  -2   5       34.93       41.03      3.51 o
   2  -2   5        0.75       -1.92      2.20 o
   3  -2   5       60.75       75.65     13.33 o
   4  -2   5        0.32        2.17      6.19 o
  -7  -1   5        6.38       18.67     17.06 o
  -6  -1   5        2.89       10.59      9.58 o
  -5  -1   5       22.50       24.69      5.97 o
  -4  -1   5        2.02       -4.49      4.49 o
  -3  -1   5       36.80       47.95      6.51 o
  -2  -1   5      305.98      359.54     14.63 o
  -1  -1   5       44.21       52.01      5.42 o
   0  -1   5      274.83      236.34      7.11 o
   1  -1   5      347.82      315.65      6.05 o
   2  -1   5      484.75      502.37      9.05 o
   3  -1   5       23.33       38.44     13.43 o
   6  -1   5       13.96       13.03     14.63 o
  -7   0   5       27.68       12.73     13.40 o
  -6   0   5        9.28       11.41      9.80 o
  -5   0   5        9.65        7.83      4.93 o
  -4   0   5     1018.79     1011.52     23.43 o
  -3   0   5      209.22      220.37      7.63 o
  -2   0   5      984.48     1115.78     18.51 o
  -1   0   5     1103.82     1064.17     17.42 o
   0   0   5      427.11      359.74      8.70 o
   1   0   5       69.67       70.48      3.07 o
   2   0   5        6.10        3.21      2.25 o
   3   0   5        3.87        5.44      4.35 o
   5   0   5       45.42       27.37      9.82 o
   6   0   5        3.44       13.68     10.60 o
  -7   1   5       50.16       76.61     22.80 o
  -6   1   5        1.28       12.18     14.67 o
  -5   1   5      139.98      150.85      9.45 o
  -4   1   5        2.49        5.75      3.39 o
  -3   1   5       46.58       50.74      3.76 o
  -2   1   5      318.88      352.92      9.62 o
  -1   1   5     1045.23     1023.83     15.35 o
   0   1   5      122.32      114.65      5.71 o
   1   1   5      798.25      751.12     19.70 o
   2   1   5       57.65       73.63      5.40 o
   3   1   5       12.93       18.27      5.41 o
   4   1   5        1.23        3.92      6.08 o
   5   1   5      203.54      198.46     14.15 o
   6   1   5        5.14       10.71      8.91 o
  -6   2   5        0.21      -10.73     10.73 o
  -5   2   5       78.20       86.48     10.45 o
  -4   2   5      133.36      120.32      9.44 o
  -3   2   5      251.72      264.00      7.05 o
  -2   2   5      171.14      173.87      4.78 o
  -1   2   5      250.91      270.11      6.94 o
   0   2   5       62.09       52.00      6.42 o
   1   2   5      347.00      293.88      9.11 o
   2   2   5      421.73      366.28     10.07 o
   3   2   5       74.45       56.67      6.11 o
   4   2   5      251.26      224.52      7.52 o
   5   2   5      169.31      171.74      7.29 o
   6   2   5        0.00       -2.09      7.79 o
  -6   3   5       12.50       20.02     10.98 o
  -5   3   5       43.89       38.33      7.65 o
  -4   3   5        0.84       -4.07      4.66 o
  -3   3   5       56.96       60.46      4.46 o
  -2   3   5      124.10      105.82      5.07 o
  -1   3   5        2.22        4.56      2.48 o
   0   3   5        9.74        0.69      3.10 o
   1   3   5     1931.97     1817.82     27.24 o
   2   3   5      613.20      578.24     14.74 o
   3   3   5       95.16       96.35      5.60 o
   4   3   5      109.21      107.68      5.88 o
   5   3   5      124.29      112.11      6.59 o
   6   3   5       10.08       18.06      6.04 o
  -6   4   5        0.13        0.05      8.40 o
  -5   4   5        9.63        5.47     10.86 o
  -4   4   5       64.40       67.21      6.39 o
  -3   4   5       88.59       88.85      6.83 o
  -2   4   5      400.50      389.69      9.82 o
  -1   4   5      420.28      357.61      7.64 o
   0   4   5        0.12       -0.80      2.76 o
   1   4   5      341.62      313.81      7.79 o
   2   4   5       13.86       13.75      2.67 o
   3   4   5      114.09      102.79      5.15 o
   4   4   5       93.29       98.80      6.20 o
   5   4   5        5.54       12.26      4.35 o
   6   4   5        8.00       14.68      9.29 o
   7   4   5        1.77       -6.57     14.99 o
  -6   5   5        0.23       -9.50     10.45 o
  -5   5   5        7.87        9.07      8.82 o
  -4   5   5       16.23        2.29      4.98 o
  -3   5   5       88.32       85.78      6.01 o
  -2   5   5       75.56       69.53      4.53 o
  -1   5   5       43.31       43.03      3.98 o
   0   5   5       14.94       33.08      3.55 o
   1   5   5      192.86      196.32      8.53 o
   2   5   5      201.47      223.67      7.00 o
   3   5   5       75.33       70.88      9.48 o
   4   5   5       17.73       24.89      4.06 o
   5   5   5        6.43        4.66      5.32 o
   6   5   5       12.78       -0.09      9.12 o
   7   5   5      116.71      155.16     23.37 o
  -6   6   5       32.31       31.40     17.97 o
  -5   6   5        1.00       -8.29      8.59 o
  -4   6   5       41.70       32.26      6.33 o
  -3   6   5       13.04        6.29      4.40 o
  -2   6   5      123.61      133.92      6.07 o
  -1   6   5        7.73        2.40      3.24 o
   0   6   5        2.87       -1.00      3.20 o
   1   6   5       16.93       17.66      3.67 o
   2   6   5       24.19       17.62      4.16 o
   3   6   5       56.85       57.57      5.03 o
   4   6   5       19.42        5.96      4.57 o
   5   6   5        9.56       -2.54      5.88 o
   6   6   5        1.84       -3.51     10.16 o
   7   6   5       10.46       16.07     16.53 o
  -5   7   5       22.44       14.77      9.77 o
  -4   7   5        4.70       11.36      6.42 o
  -3   7   5        9.61        1.17      5.55 o
  -2   7   5       79.20       90.51      5.95 o
  -1   7   5        4.71        2.60      4.03 o
   0   7   5       32.26       37.86      5.44 o
   1   7   5       39.59       36.32      5.64 o
   2   7   5       40.72       39.95      6.22 o
   3   7   5      192.12      165.02     10.33 o
   4   7   5        5.31        5.12      7.19 o
   5   7   5       13.86        5.78      8.53 o
   6   7   5        0.00       -2.58     10.45 o
  -5   8   5        1.54      -10.71     17.40 o
  -4   8   5       16.77       17.58     12.23 o
  -3   8   5        3.24        8.79      7.68 o
  -2   8   5       40.32       37.44      6.93 o
  -1   8   5        5.09        5.74      4.47 o
   0   8   5        7.67        5.10      5.01 o
   1   8   5       90.33      102.72      7.96 o
   2   8   5        0.03        1.39      6.33 o
   3   8   5       42.90       38.71      8.11 o
   4   8   5       14.97       11.47      9.08 o
   5   8   5       31.76       15.76     24.83 o
   6   8   5        0.00      -12.14     12.14 o
  -4   9   5        0.19       12.05     11.14 o
  -3   9   5        9.59        6.59      8.31 o
  -2   9   5       27.40       19.89      8.29 o
  -1   9   5       64.30       87.42     14.26 o
   0   9   5       44.87       54.42      8.09 o
   1   9   5        5.55       14.62      6.65 o
   2   9   5        2.22       -1.86      6.90 o
   3   9   5       51.87       54.92     12.43 o
   4   9   5        2.78       -2.11      9.67 o
   5   9   5       21.68       20.46     11.07 o
  -3  10   5        0.00        8.44     11.04 o
  -2  10   5       20.73       21.85      9.14 o
  -1  10   5        0.17       -7.95      7.95 o
   0  10   5       15.12       18.89      9.13 o
   1  10   5        0.00        7.51      7.28 o
   2  10   5        0.39        0.57      8.22 o
   3  10   5       17.55       29.19     12.00 o
   4  10   5       13.45       14.15     11.11 o
   5  10   5        4.77       12.07     11.67 o
  -2  11   5        6.11      -10.81     13.08 o
  -1  11   5       19.19       21.91     11.27 o
   0  11   5        3.51       19.58     12.41 o
   1  11   5        1.19       -5.76      9.12 o
   2  11   5        0.02       18.14     12.72 o
   3  11   5        0.14       13.02     12.40 o
   4  11   5       13.06       16.27     15.34 o
  -1  12   5        5.16      -17.93     17.93 o
   0  12   5        2.34       11.75     17.95 o
   1  12   5        0.00       16.98     19.19 o
   2  12   5        0.34       -6.15     19.76 o
  -1 -10   6        1.16       30.15     14.97 o
   0 -10   6       10.85        4.50     15.03 o
   1 -10   6       10.64       26.37     11.11 o
   2 -10   6       21.01       29.55     12.59 o
  -3  -9   6        1.17       -9.63      9.63 o
  -2  -9   6        2.42        8.98     12.73 o
  -1  -9   6        8.60       14.15     12.29 o
   0  -9   6        0.47       -0.04     12.25 o
   1  -9   6        0.81       -4.50      9.30 o
   2  -9   6       15.84       26.84     10.08 o
   3  -9   6        1.21       27.63     11.70 o
  -4  -8   6        6.32        4.82     11.72 o
  -3  -8   6        0.92        3.75      8.65 o
  -2  -8   6       26.00       21.24      8.92 o
  -1  -8   6        0.39       -8.22      8.22 o
   0  -8   6       24.36       63.28     18.30 o
   1  -8   6        9.86       31.84     20.89 o
   2  -8   6        0.47       -2.78      6.91 o
   3  -8   6        3.10       17.23     10.19 o
   4  -8   6       13.74       34.67     12.29 o
  -5  -7   6        3.70       -4.50     10.17 o
  -4  -7   6       14.05       16.40      9.28 o
  -3  -7   6        5.27       -0.94      7.65 o
  -2  -7   6        7.30       12.00      5.96 o
  -1  -7   6       81.45       67.24      7.76 o
   0  -7   6      120.14      130.35     11.16 o
   1  -7   6       34.78       24.16      7.28 o
   2  -7   6      114.09       86.43     12.14 o
   3  -7   6        0.00        9.97     10.28 o
   4  -7   6        0.52        3.72      9.63 o
   5  -7   6        8.59       14.47     13.37 o
  -5  -6   6       31.72       28.38     11.41 o
  -4  -6   6       44.21       39.29      9.67 o
  -3  -6   6       14.30       17.37      7.99 o
  -2  -6   6        8.97        7.53      5.25 o
  -1  -6   6       32.84       28.82      6.02 o
   0  -6   6        4.13        7.68     11.19 o
   1  -6   6        1.92       -5.10      5.10 o
   2  -6   6        2.55       -3.03      8.43 o
   3  -6   6       34.28       36.85     13.85 o
   4  -6   6        0.10        1.29     13.85 o
   5  -6   6       15.98       15.13     12.30 o
  -6  -5   6        0.30       13.22      9.90 o
  -5  -5   6       10.18       40.18      8.73 o
  -4  -5   6       72.49       74.08      9.76 o
  -3  -5   6       13.42        6.16      7.40 o
  -2  -5   6       86.26       86.23      6.81 o
  -1  -5   6        4.84        4.71      6.07 o
   0  -5   6       58.39       62.91      7.44 o
   1  -5   6       90.35       89.67      6.99 o
   2  -5   6        1.49       -0.58      4.27 o
   3  -5   6      178.02      179.78     20.35 o
   4  -5   6        0.38        3.06     12.82 o
   6  -5   6        0.05       12.48     19.11 o
  -6  -4   6        0.16        7.56      8.77 o
  -5  -4   6       38.40       38.78      9.77 o
  -4  -4   6       13.40        7.88      7.15 o
  -3  -4   6       34.80       20.62      7.00 o
  -2  -4   6       11.20        7.62      5.70 o
  -1  -4   6       84.48       82.26      6.86 o
   0  -4   6        0.83       -2.34      4.11 o
   1  -4   6      353.42      317.68     11.69 o
   2  -4   6       32.38       35.54      4.99 o
   3  -4   6      153.51      158.81      9.93 o
   4  -4   6       22.12       32.94     14.57 o
  -6  -3   6        8.36        9.30      7.15 o
  -5  -3   6       40.94       37.97      7.99 o
  -4  -3   6      215.79      216.75     12.35 o
  -3  -3   6      335.24      396.35     14.85 o
  -2  -3   6       61.83       58.95     12.50 o
  -1  -3   6        5.03        4.34      6.03 o
   0  -3   6       42.10       38.43      4.88 o
   1  -3   6      494.92      473.81      9.73 o
   2  -3   6      189.29      211.63      6.82 o
   3  -3   6       83.02       86.66      6.36 o
   4  -3   6      139.39      139.73     18.98 o
  -6  -2   6        0.12        5.69     10.08 o
  -5  -2   6        8.81       23.69      7.35 o
  -4  -2   6       99.60      101.07     16.70 o
  -3  -2   6       25.33       19.60      7.49 o
  -2  -2   6        8.14       10.32      6.29 o
  -1  -2   6      318.74      332.85     10.06 o
   0  -2   6      102.03      111.80      8.85 o
   1  -2   6      208.34      190.70      5.88 o
   2  -2   6       12.03        9.85      2.68 o
   3  -2   6       62.15       88.85      7.06 o
   4  -2   6       26.29       26.96      8.43 o
  -6  -1   6       25.45       33.90     11.94 o
  -5  -1   6        1.80        0.45      6.99 o
  -4  -1   6       38.60       44.81      6.65 o
  -3  -1   6      133.63      153.29      9.65 o
  -2  -1   6        0.02       -0.32      3.44 o
  -1  -1   6      235.45      228.24      8.00 o
   0  -1   6       57.30       58.79      4.45 o
   1  -1   6       67.18       68.73      3.62 o
   2  -1   6       13.87       19.73      2.83 o
   3  -1   6       14.37       16.95      5.30 o
   4  -1   6       30.10       33.78      8.13 o
  -6   0   6       63.04       50.17     12.68 o
  -5   0   6        0.18       -4.14      4.14 o
  -4   0   6      163.76      155.44     12.62 o
  -3   0   6       48.35       48.17      5.06 o
  -2   0   6       45.05       40.57      3.96 o
  -1   0   6      196.98      239.54      6.64 o
   0   0   6       56.98       68.27      4.43 o
   1   0   6      544.02      490.95      8.77 o
   2   0   6       48.78       56.20      4.40 o
   3   0   6        7.97       13.50      4.67 o
   4   0   6       28.30       47.72      7.56 o
   5   0   6       53.48       58.83     10.96 o
   6   0   6       41.52       62.69     12.92 o
  -6   1   6      118.27      114.33     15.02 o
  -5   1   6        5.15        9.30      5.37 o
  -4   1   6       93.99       90.06      8.14 o
  -3   1   6       45.02       41.44      5.22 o
  -2   1   6        6.90        8.93      3.38 o
  -1   1   6      131.98      125.66      5.03 o
   0   1   6      391.41      366.87     10.55 o
   1   1   6      106.35       99.71      5.35 o
   2   1   6      460.50      529.87     15.33 o
   3   1   6      270.29      273.03     14.46 o
   4   1   6      138.61      105.47      6.41 o
   5   1   6      133.88      126.83      6.34 o
   6   1   6       58.94       75.43     11.63 o
  -6   2   6        2.25       -9.68      9.68 o
  -5   2   6        4.58        9.78      8.03 o
  -4   2   6        0.04        1.98      3.69 o
  -3   2   6       50.94       54.82      5.29 o
  -2   2   6      429.70      450.53      9.69 o
  -1   2   6       15.97       15.56      3.17 o
   0   2   6      214.80      223.01      7.31 o
   1   2   6       21.45       13.14      5.00 o
   2   2   6      909.03      883.23     19.22 o
   3   2   6      461.16      479.08     15.13 o
   4   2   6      103.88      106.63      7.52 o
   5   2   6       85.77       82.95      5.74 o
  -6   3   6       60.04       69.54     13.15 o
  -5   3   6        4.52       -4.98      6.43 o
  -4   3   6      149.74      137.22      6.63 o
  -3   3   6       30.74       25.22      3.79 o
  -2   3   6       99.30      111.19      5.24 o
  -1   3   6      132.44      120.63      5.28 o
   0   3   6        2.03        2.09      3.40 o
   1   3   6     1090.89     1070.60     23.08 o
   2   3   6      687.80      625.44     36.15 o
   3   3   6      421.92      390.45     17.40 o
   4   3   6        8.36        7.13      5.64 o
   5   3   6       38.02       43.60      6.77 o
   6   3   6        7.34        4.94      8.51 o
  -6   4   6       14.39       26.35     12.14 o
  -5   4   6        3.09       -0.35     10.00 o
  -4   4   6       89.36       93.43      7.20 o
  -3   4   6       39.22       43.46      5.45 o
  -2   4   6        5.68        4.07      3.61 o
  -1   4   6       27.14       28.93      5.43 o
   0   4   6       32.62       44.40      4.79 o
   1   4   6      559.20      537.08     13.31 o
   2   4   6      332.59      339.41     11.34 o
   3   4   6      208.27      223.16      9.18 o
   4   4   6       96.35       92.48      8.31 o
   5   4   6        7.80       23.14      9.10 o
   6   4   6        7.47       13.37      9.69 o
   7   4   6        0.20      -14.30     14.30 o
  -6   5   6        8.93       10.94     13.94 o
  -5   5   6        5.37        0.79      8.72 o
  -4   5   6        1.37       -3.24      4.97 o
  -3   5   6       39.82       37.99      4.82 o
  -2   5   6       70.74       77.73      5.74 o
  -1   5   6        2.42        3.88      3.74 o
   0   5   6       71.79       90.85      4.93 o
   1   5   6        2.13       -1.05      3.44 o
   2   5   6        9.16        5.56      3.18 o
   3   5   6       69.19       78.12      5.68 o
   4   5   6       14.52       13.38      4.96 o
   5   5   6       17.11       11.83      5.52 o
   6   5   6       20.75       11.23      9.37 o
   7   5   6        6.29        0.28     15.69 o
  -5   6   6       15.27       17.79      8.64 o
  -4   6   6       38.34       36.29      6.92 o
  -3   6   6       16.10       12.35      6.39 o
  -2   6   6        3.12       -1.65      3.49 o
  -1   6   6       41.56       40.34      4.42 o
   0   6   6       17.98       14.81      4.31 o
   1   6   6        7.13       -0.68      4.03 o
   2   6   6       36.11       25.45      4.32 o
   3   6   6        2.04        1.85      3.61 o
   4   6   6       81.00       72.30      9.19 o
   5   6   6        0.54       -0.28      8.74 o
   6   6   6       60.21       58.66     14.10 o
  -5   7   6        2.54       -0.43     10.25 o
  -4   7   6        0.00       -0.62      6.15 o
  -3   7   6        7.23        3.89      5.78 o
  -2   7   6        8.20        9.45      4.44 o
  -1   7   6       14.67        9.18      4.47 o
   0   7   6        2.33        4.14      4.68 o
   1   7   6        0.02       -4.56      4.56 o
   2   7   6       87.49      105.88      6.80 o
   3   7   6        0.07        0.73      4.88 o
   4   7   6       10.73        4.94      8.60 o
   5   7   6        2.09        0.61      8.95 o
   6   7   6       10.01        3.82     11.66 o
  -4   8   6        6.11       -5.29      8.52 o
  -3   8   6       24.34       13.45      8.71 o
  -2   8   6       12.01       20.21      6.76 o
  -1   8   6        2.19       -4.85      4.85 o
   0   8   6        3.21        2.76      5.37 o
   1   8   6        4.75       -3.17      5.51 o
   2   8   6       45.84       51.96      8.50 o
   3   8   6        0.51       -5.43      6.83 o
   4   8   6       75.95       69.48     11.04 o
   5   8   6       20.41        4.46     12.80 o
   6   8   6       41.96       46.43     15.84 o
  -4   9   6        4.73        5.96     13.19 o
  -3   9   6        5.57        1.27      8.22 o
  -2   9   6        5.15        9.73     12.61 o
  -1   9   6      104.42       93.27      9.42 o
   0   9   6        0.12        2.13      6.49 o
   1   9   6       46.80       34.33      7.80 o
   2   9   6        0.66        6.37      7.51 o
   3   9   6        2.15       -6.62      8.45 o
   4   9   6        1.52        0.31      9.61 o
   5   9   6        3.87       -9.56      9.56 o
  -3  10   6        0.11       -0.03     11.37 o
  -2  10   6       20.36       17.05      9.86 o
  -1  10   6        7.60        2.84      8.20 o
   0  10   6        3.66       -4.42      8.51 o
   1  10   6        1.58       -2.66      7.15 o
   2  10   6        0.23        4.38      8.20 o
   3  10   6        0.18       -3.37      9.99 o
   4  10   6        2.61       14.29     11.03 o
   5  10   6        0.08       -4.31     14.23 o
  -2  11   6        1.71      -13.21     13.21 o
  -1  11   6       16.58       10.74     10.97 o
   0  11   6        0.04       -0.82     12.12 o
   1  11   6        5.03        9.65      9.30 o
   2  11   6        0.24       -5.54     11.98 o
   3  11   6        0.20       -9.58     12.10 o
   4  11   6        3.26        2.58     18.27 o
   0  12   6        1.60        4.14     13.99 o
   1  12   6        0.05      -17.51     17.51 o
   2  12   6        0.08       25.66     21.73 o
  -1 -10   7       14.82       23.73     16.43 o
   0 -10   7       34.10       25.06     44.07 o
   1 -10   7        0.93       22.95     15.62 o
  -3  -9   7        1.06        2.92     11.58 o
  -2  -9   7       13.62       50.11     23.88 o
  -1  -9   7       19.78       28.99     15.63 o
   0  -9   7        5.85       -3.74     13.47 o
   1  -9   7       22.54       54.69     11.68 o
   2  -9   7        4.12        9.60     25.28 o
   3  -9   7        7.51       21.00     17.55 o
  -4  -8   7       18.12        9.82     12.05 o
  -3  -8   7        1.11        0.71      9.37 o
  -2  -8   7        2.00       -9.38      9.38 o
  -1  -8   7       11.67       29.04     14.19 o
   0  -8   7        3.64       18.88     13.39 o
   1  -8   7       16.64       29.17      8.94 o
   2  -8   7        0.96       19.66      9.40 o
   3  -8   7       10.00       11.20     11.17 o
   4  -8   7        0.01       11.31     12.76 o
  -4  -7   7       70.53       85.09     14.72 o
  -3  -7   7        7.61       17.17      9.03 o
  -2  -7   7       24.72       27.84      8.12 o
  -1  -7   7        0.01        5.96      5.88 o
   0  -7   7        3.61       -5.79     10.55 o
   1  -7   7       25.88       32.05     19.57 o
   2  -7   7       22.12       38.96     11.34 o
   3  -7   7        0.13       20.49      9.95 o
   4  -7   7        2.57       -3.86     10.34 o
  -5  -6   7        1.44        1.97      9.48 o
  -4  -6   7        8.19       23.68      9.00 o
  -3  -6   7       25.56       30.27      8.85 o
  -2  -6   7        0.04        8.62      5.41 o
  -1  -6   7       37.76       44.99      6.86 o
   0  -6   7        3.79       -8.23      8.23 o
   1  -6   7       75.89       67.81     18.91 o
   2  -6   7        0.52       20.57      9.42 o
   3  -6   7        3.66        4.03     10.81 o
   4  -6   7        0.91        7.83     13.09 o
   5  -6   7        2.31       -3.90     12.44 o
  -5  -5   7        0.15       -7.78      7.78 o
  -4  -5   7       42.52       42.14      8.96 o
  -3  -5   7       17.25       32.35      7.87 o
  -2  -5   7       16.09       13.70      5.32 o
  -1  -5   7       26.74       20.00      6.86 o
   0  -5   7      180.37      193.06     11.31 o
   1  -5   7      169.27      164.19      8.81 o
   2  -5   7        2.23        5.97      4.86 o
   3  -5   7        7.35        0.09      9.04 o
   4  -5   7       31.65       37.19     15.31 o
  -6  -4   7       16.99       13.65     10.45 o
  -5  -4   7        0.37        4.81      8.72 o
  -4  -4   7       10.19       21.21      8.01 o
  -3  -4   7      570.38      555.05     23.90 o
  -2  -4   7       85.75       81.58      8.77 o
  -1  -4   7      478.41      468.76     15.91 o
   0  -4   7       13.81       19.34      7.06 o
   1  -4   7      417.78      412.52     13.60 o
   2  -4   7       60.76       60.04      6.75 o
   3  -4   7      106.26      117.99     11.31 o
   4  -4   7       34.32       52.15     16.32 o
  -6  -3   7       42.23       46.13     14.08 o
  -5  -3   7       21.59       21.13      7.56 o
  -4  -3   7        0.35       -0.32      6.09 o
  -3  -3   7      537.33      570.56     21.24 o
  -2  -3   7      265.71      252.11     14.63 o
  -1  -3   7        9.98       14.36     12.17 o
   0  -3   7       32.25       27.99      6.36 o
   1  -3   7      533.75      527.04     13.21 o
   2  -3   7       54.11       57.84      6.20 o
   3  -3   7      148.50      170.76     14.92 o
   4  -3   7        0.09       -6.78      6.78 o
  -6  -2   7        2.28        7.27      7.25 o
  -5  -2   7       42.16       54.76     11.01 o
  -4  -2   7        2.12        3.36      6.25 o
  -3  -2   7      313.52      310.29     16.61 o
  -2  -2   7       76.35       68.76      9.34 o
  -1  -2   7       61.21       50.76      6.71 o
   0  -2   7       83.22       84.21      4.48 o
   1  -2   7      440.38      428.03      9.32 o
   2  -2   7        0.44       -3.15      3.15 o
   3  -2   7       48.55       49.60      5.81 o
   4  -2   7       26.48       39.70     10.39 o
  -6  -1   7       45.41       50.80     13.18 o
  -5  -1   7       34.48       25.94      7.15 o
  -4  -1   7       10.98        4.97      7.90 o
  -3  -1   7       48.50       61.12      7.62 o
  -2  -1   7       43.37       51.86      5.01 o
  -1  -1   7      181.55      176.59      9.06 o
   0  -1   7        0.66       -3.16      3.16 o
   1  -1   7        1.64        1.07      3.64 o
   2  -1   7      476.43      462.36     10.32 o
   3  -1   7       98.32      111.03      6.77 o
   4  -1   7       65.82       65.04     10.49 o
   5  -1   7       10.34        7.26      8.93 o
  -6   0   7        9.88       22.60     11.24 o
  -5   0   7        0.75        6.78      6.34 o
  -4   0   7      146.46      115.77     12.26 o
  -3   0   7       65.52       64.89      5.68 o
  -2   0   7       11.80       16.25      3.99 o
  -1   0   7       75.55       80.09      5.66 o
   0   0   7      531.42      500.62     11.36 o
   1   0   7       53.91       54.51      3.88 o
   2   0   7       19.76        9.58      2.80 o
   3   0   7       22.16       13.76      5.44 o
   4   0   7       43.61       49.07      8.91 o
   5   0   7        2.79        3.72      9.06 o
  -6   1   7       32.37       33.66     12.16 o
  -5   1   7        7.39        7.11      7.17 o
  -4   1   7        3.95        6.86      4.56 o
  -3   1   7       21.81       26.28      9.40 o
  -2   1   7      138.97      134.28      6.69 o
  -1   1   7      368.79      343.53      9.76 o
   0   1   7      512.70      484.78     12.95 o
   1   1   7       90.27       87.72      5.13 o
   2   1   7      570.63      476.24     15.19 o
   3   1   7      100.86      105.53      8.65 o
   4   1   7      189.43      176.32     13.92 o
   5   1   7        1.32       -3.61      4.80 o
  -6   2   7        0.89        4.65      9.68 o
  -5   2   7       33.58       38.73      7.10 o
  -4   2   7      231.83      228.08     11.46 o
  -3   2   7      424.91      429.93     10.97 o
  -2   2   7      260.09      268.10      8.19 o
  -1   2   7      951.46      921.37     25.07 o
   0   2   7      296.81      276.12     10.84 o
   1   2   7        7.44        3.46      3.02 o
   3   2   7      165.71      170.34      8.80 o
   4   2   7      500.13      480.45     16.15 o
   5   2   7        3.38       -3.70      5.24 o
   6   2   7       15.99       23.33     11.15 o
  -6   3   7       10.70       11.70     11.29 o
  -5   3   7       36.02       32.51      6.38 o
  -4   3   7       30.10       27.82      5.93 o
  -3   3   7       94.55       93.69      5.28 o
  -2   3   7       23.12       28.73      4.57 o
  -1   3   7      318.31      335.44      8.88 o
   0   3   7       62.08       72.39      5.35 o
   1   3   7       16.22       10.05      3.96 o
   2   3   7       19.78       12.26      4.77 o
   3   3   7       35.74       30.32      4.72 o
   4   3   7       45.43       35.59      8.95 o
   5   3   7       43.85       45.17      7.09 o
   6   3   7       11.44       29.39     11.06 o
  -6   4   7        2.22       19.42     13.97 o
  -5   4   7       52.81       48.17      9.12 o
  -4   4   7        2.87       -5.71      5.71 o
  -3   4   7       29.62       26.69      4.61 o
  -2   4   7      101.23      112.02      6.47 o
  -1   4   7      271.41      259.45      9.09 o
   0   4   7        0.79        0.55      3.82 o
   1   4   7        6.27        0.83      3.92 o
   2   4   7      340.15      331.84     11.57 o
   3   4   7        2.50       -2.38      4.16 o
   4   4   7      300.33      291.62     13.82 o
   5   4   7        0.07        1.96      7.77 o
   6   4   7        0.96       14.99     10.49 o
   7   4   7       11.15       -6.93     15.43 o
  -5   5   7       20.03       14.81      9.16 o
  -4   5   7        1.93       -1.61      5.72 o
  -3   5   7        3.04        4.84      4.23 o
  -2   5   7       67.59      100.09      6.64 o
  -1   5   7        0.04       -3.01      3.72 o
   0   5   7       28.89       38.24      5.36 o
   1   5   7        8.61        2.52      4.39 o
   2   5   7       68.32       77.77      5.18 o
   3   5   7       57.79       51.20      7.98 o
   4   5   7      111.74      108.39      9.77 o
   5   5   7        0.75        8.68      8.34 o
   6   5   7        5.02       28.86     12.18 o
   7   5   7       25.40        2.47     18.69 o
  -5   6   7        4.82       12.19      8.66 o
  -4   6   7       10.15        2.03      6.14 o
  -3   6   7       50.15       59.22      7.04 o
  -2   6   7       89.82      102.54      7.03 o
  -1   6   7       41.83       46.87      5.47 o
   0   6   7        3.87        2.43      4.38 o
   1   6   7        1.21       10.19      4.44 o
   2   6   7       73.64       83.21      5.60 o
   3   6   7       49.47       53.63      5.22 o
   4   6   7       78.44       76.14     14.02 o
   5   6   7        3.25        2.47      8.99 o
   6   6   7       18.54       -0.72     11.99 o
  -5   7   7        2.40        6.59     10.63 o
  -4   7   7        5.63        6.34      8.09 o
  -3   7   7       10.11       10.30      7.88 o
  -2   7   7       46.89       53.60      6.67 o
  -1   7   7       30.69       26.91      5.04 o
   0   7   7      110.60      131.80      9.90 o
   1   7   7        0.83       -3.60      5.06 o
   2   7   7       59.25       54.13      5.96 o
   3   7   7       36.96       46.43      6.66 o
   4   7   7       24.29       26.61     11.91 o
   5   7   7       12.04       22.45     11.09 o
   6   7   7        6.64        2.70     10.41 o
  -4   8   7        9.04       11.80      9.86 o
  -3   8   7        0.04        8.54      7.84 o
  -2   8   7       43.62       51.44      9.18 o
  -1   8   7        0.00        2.27      5.29 o
   0   8   7       92.35       94.46     10.57 o
   1   8   7        2.23        2.89      6.47 o
   2   8   7       43.81       39.60      8.33 o
   3   8   7       14.97       13.23      7.26 o
   4   8   7       18.14        9.79      8.59 o
   5   8   7        0.01       -7.98     11.83 o
   6   8   7       16.89      -11.95     11.95 o
  -4   9   7        0.42       25.04     21.10 o
  -3   9   7        1.68       -6.33      8.14 o
  -2   9   7       15.02       19.06     12.76 o
  -1   9   7       17.81       13.16      7.25 o
   0   9   7       13.20        8.74      7.23 o
   1   9   7       14.14       13.06      7.12 o
   2   9   7        3.01       11.27      8.05 o
   3   9   7       20.35       26.37     10.65 o
   4   9   7        9.70        6.32      9.94 o
   5   9   7        4.32        1.23     15.60 o
  -3  10   7        3.63       -0.50     14.44 o
  -2  10   7        0.12       -3.28     11.29 o
  -1  10   7       14.60       23.37      9.28 o
   0  10   7       25.40       31.29     10.02 o
   1  10   7        9.17        9.87      7.87 o
   2  10   7        8.57        8.97     10.41 o
   3  10   7        2.70       10.80     11.21 o
   4  10   7        1.10        0.12     10.86 o
  -2  11   7        0.11       -8.33     14.80 o
  -1  11   7        2.11        7.96     10.61 o
   0  11   7        5.62       -2.73     16.59 o
   1  11   7        0.07       -3.26      9.77 o
   2  11   7        0.10        0.66     12.36 o
   3  11   7        3.66        0.27     12.16 o
   0  12   7        0.09      -19.02     19.47 o
   1  12   7        2.49        0.42     18.27 o
  -1  -9   8       20.13       42.19     15.62 o
   0  -9   8        0.46      -13.75     39.60 o
   1  -9   8        4.65       13.08     10.13 o
   2  -9   8       13.78       45.13     23.53 o
  -3  -8   8       61.08       39.48     12.67 o
  -2  -8   8        1.73        6.54      9.83 o
  -1  -8   8        0.82       16.47     11.57 o
   0  -8   8       21.74        1.65     26.10 o
   1  -8   8        7.60       19.14      9.20 o
   2  -8   8       13.17       21.92     10.85 o
   3  -8   8        4.99        4.15     10.65 o
  -4  -7   8        3.77       -9.62      9.62 o
  -3  -7   8        0.09       -4.43     10.19 o
  -2  -7   8        3.58       -0.64      6.34 o
  -1  -7   8        4.24        5.82      6.87 o
   0  -7   8        6.92       -4.33     15.73 o
   1  -7   8        5.49        6.93      9.23 o
   2  -7   8       21.21       24.32     11.68 o
   3  -7   8        0.68        0.06     11.83 o
   4  -7   8       22.29       16.50     12.61 o
  -4  -6   8        0.04        6.06      9.36 o
  -3  -6   8        9.74       -7.79      7.79 o
  -2  -6   8       36.75       26.80      6.55 o
  -1  -6   8        0.01       -2.22      7.00 o
   0  -6   8       10.91       14.11      9.82 o
   1  -6   8        0.10       -1.67      7.29 o
   2  -6   8       54.71       79.75     14.23 o
   3  -6   8        4.49        2.53     10.45 o
   4  -6   8       12.17       16.22     16.70 o
  -5  -5   8       17.11       25.35     10.32 o
  -4  -5   8       34.40       28.65      9.44 o
  -3  -5   8       18.87       18.12     10.69 o
  -2  -5   8      118.32      104.70     10.33 o
  -1  -5   8       71.20       65.77     12.10 o
   0  -5   8      746.10      686.22     20.50 o
   1  -5   8        3.39       -4.68      4.68 o
   2  -5   8      268.50      226.20     19.66 o
   3  -5   8        0.71       -5.72      9.90 o
   4  -5   8       24.07       12.08     14.10 o
  -5  -4   8       39.45       58.92     10.07 o
  -4  -4   8       77.74       72.56     12.31 o
  -3  -4   8        0.94       -3.67      6.43 o
  -2  -4   8      363.60      358.73     15.43 o
  -1  -4   8      182.16      166.61     13.22 o
   0  -4   8        6.93        6.74      7.07 o
   1  -4   8        0.93        2.02      4.95 o
   2  -4   8      129.11      139.09      8.12 o
   3  -4   8        4.87       16.16      9.97 o
  -6  -3   8       19.88       19.17     13.28 o
  -5  -3   8        3.38        8.13      7.83 o
  -4  -3   8       87.27       91.19     13.76 o
  -3  -3   8       16.60       -6.19      6.19 o
  -2  -3   8      215.14      209.83     23.33 o
  -1  -3   8       48.73       57.15      9.03 o
   0  -3   8      348.82      310.07      9.72 o
   1  -3   8       65.30       73.34      6.79 o
   2  -3   8      336.12      327.40     12.07 o
   3  -3   8        4.00        0.42      9.65 o
  -6  -2   8        1.14        3.75      8.68 o
  -5  -2   8       32.14       21.90      8.01 o
  -4  -2   8       14.08       27.32      7.26 o
  -3  -2   8        0.34       -5.89      5.89 o
  -2  -2   8        8.41       10.44      7.29 o
  -1  -2   8       16.38       18.90      7.38 o
   0  -2   8       95.20       93.77      7.86 o
   1  -2   8      121.18      127.10      5.47 o
   2  -2   8      176.16      182.75      8.68 o
   3  -2   8       27.56       25.36      5.48 o
   4  -2   8       29.48       24.45     10.62 o
  -6  -1   8       18.68        3.55      7.79 o
  -5  -1   8       25.79       13.58     10.24 o
  -4  -1   8        0.02       -7.02      8.03 o
  -3  -1   8        1.43        4.44      6.25 o
  -2  -1   8       10.15       10.19      4.39 o
  -1  -1   8        4.68        0.87      5.06 o
   0  -1   8       45.15       45.24      4.95 o
   1  -1   8      261.07      251.82      7.91 o
   2  -1   8      225.03      235.23      7.47 o
   3  -1   8        0.17       -1.81      3.80 o
   4  -1   8      277.26      278.89     13.20 o
  -6   0   8        0.15        2.29     10.87 o
  -5   0   8        0.27       -2.69      7.17 o
  -4   0   8        8.08       11.34      8.57 o
  -3   0   8       30.08       22.32      5.31 o
  -2   0   8       25.51       18.45      4.60 o
  -1   0   8        6.45        7.81      5.10 o
   0   0   8       90.81       94.08      5.70 o
   1   0   8      405.09      404.27      9.67 o
   2   0   8        6.92       15.59      2.99 o
   3   0   8      175.53      161.85     10.45 o
   4   0   8       90.88      104.05      7.23 o
   5   0   8      128.52      144.60     15.21 o
  -6   1   8       15.30       14.89     29.21 o
  -5   1   8        1.27        0.89      6.47 o
  -4   1   8        0.28       -4.93      7.51 o
  -3   1   8      454.87      456.41     15.68 o
  -2   1   8      231.03      229.74     10.00 o
  -1   1   8      672.79      663.97     18.11 o
   0   1   8      408.45      382.97     11.88 o
   1   1   8      368.60      329.73     11.53 o
   2   1   8      176.63      172.88      9.60 o
   3   1   8       28.23       27.25      4.47 o
   4   1   8      119.01      112.02     11.87 o
   5   1   8       52.56       53.95     10.66 o
  -6   2   8       27.72       26.75     13.79 o
  -5   2   8       14.70       12.35      9.79 o
  -4   2   8      147.93      130.28      9.73 o
  -3   2   8       74.79       71.01      9.50 o
  -2   2   8      182.99      197.48     13.27 o
  -1   2   8       13.02       10.68      3.77 o
   0   2   8      124.46      108.01      5.71 o
   1   2   8      119.48      110.29      9.20 o
   2   2   8       20.28       18.67      5.38 o
   3   2   8      121.09      139.24      8.91 o
   4   2   8       41.80       48.02      9.37 o
   5   2   8       26.49       24.33      9.73 o
   6   2   8        0.97        2.66     11.15 o
  -6   3   8       11.10       14.58     12.58 o
  -5   3   8        5.91        5.41      6.73 o
  -4   3   8       11.92       14.29      6.67 o
  -3   3   8       48.62       42.01      5.57 o
  -2   3   8      215.78      215.34      7.92 o
  -1   3   8       64.08       75.62      5.15 o
   0   3   8       29.05       38.09      3.69 o
   1   3   8       75.49       71.44      4.72 o
   2   3   8        4.67       16.38      5.35 o
   3   3   8      341.96      306.70     10.86 o
   4   3   8        5.12        1.72      5.54 o
   5   3   8      187.29      170.23     16.09 o
   6   3   8        0.97       17.44     11.51 o
   7   3   8       12.19       54.86     21.83 o
  -5   4   8        3.17       13.80      6.49 o
  -4   4   8        9.68        5.52      5.84 o
  -3   4   8       24.57       17.13      4.91 o
  -2   4   8       10.92        4.62      4.35 o
  -1   4   8       52.15       48.19      5.84 o
   0   4   8        0.81        1.23      6.51 o
   1   4   8        6.05        4.82      4.50 o
   2   4   8       35.45       28.31      5.69 o
   3   4   8      351.26      376.22     14.85 o
   4   4   8        0.25       -4.90     11.71 o
   5   4   8       80.91       80.89     13.79 o
   6   4   8        3.72       16.39     11.76 o
   7   4   8       37.87      102.09     24.33 o
  -5   5   8       23.05       22.71      7.53 o
  -4   5   8        2.95        6.39      5.80 o
  -3   5   8       49.11       38.75      5.58 o
  -2   5   8       44.73       43.74      5.62 o
  -1   5   8      177.39      189.22     10.11 o
   0   5   8      108.15       97.58      8.33 o
   1   5   8       93.70      115.77      7.54 o
   2   5   8      207.67      191.22     10.17 o
   3   5   8      151.25      167.73     26.00 o
   4   5   8        0.64        8.58      6.53 o
   5   5   8       71.22       76.97     13.68 o
   6   5   8       16.10       30.58     12.02 o
  -5   6   8        0.51      -10.06     11.09 o
  -4   6   8        1.66        0.51      7.24 o
  -3   6   8        0.11        1.72      5.54 o
  -2   6   8       10.95        6.48      4.82 o
  -1   6   8       16.44       13.61      4.85 o
   0   6   8        8.03       17.65      6.68 o
   1   6   8        0.03       -3.84      4.86 o
   2   6   8      111.59       92.67      7.01 o
   3   6   8      229.16      280.78     16.59 o
   4   6   8        0.49       -0.23     10.35 o
   5   6   8       14.57       25.70     12.21 o
   6   6   8        0.16        3.89     12.01 o
  -5   7   8        5.18       -5.70     17.88 o
  -4   7   8        0.31        4.09      8.00 o
  -3   7   8       18.80       21.91      9.18 o
  -2   7   8        0.03        4.65      5.49 o
  -1   7   8       73.39       78.93      6.99 o
   0   7   8       30.71       23.76      7.09 o
   1   7   8       55.87       61.79      8.90 o
   2   7   8        8.08       10.83      5.60 o
   3   7   8       25.91       23.16      8.89 o
   4   7   8        0.04       -7.18      9.71 o
   5   7   8        1.66        2.96     10.05 o
   6   7   8        1.93        1.77     12.52 o
  -4   8   8       34.85       31.25     11.61 o
  -3   8   8        1.51       -3.94      7.81 o
  -2   8   8        0.20        4.36      7.23 o
  -1   8   8       25.65       22.60      6.91 o
   0   8   8       11.75       14.71      6.54 o
   1   8   8       20.20       14.33      7.70 o
   2   8   8        2.35        0.08      6.85 o
   3   8   8        0.00       -8.00     11.51 o
   4   8   8       21.00        4.62     13.13 o
   5   8   8       13.14       -6.48     12.61 o
  -3   9   8        0.37       -4.84     10.60 o
  -2   9   8        0.13        5.04      9.57 o
  -1   9   8        5.87       11.64      6.78 o
   0   9   8        0.14       -7.24      7.34 o
   1   9   8        1.40        7.72      8.37 o
   2   9   8       32.04       36.89     15.20 o
   3   9   8        8.72       -4.14      9.77 o
   4   9   8        1.29        5.07     14.63 o
   5   9   8        1.87       -6.53     13.73 o
  -3  10   8        0.69      -14.97     18.83 o
  -2  10   8        9.06        3.61     10.81 o
  -1  10   8        2.03        4.28      8.43 o
   0  10   8        4.67       -2.77      9.15 o
   1  10   8       18.04        8.28      9.25 o
   2  10   8        0.02       -7.95     14.82 o
   3  10   8        1.17       -7.44     15.93 o
   4  10   8       12.12        2.52     10.58 o
  -1  11   8       15.22       27.48     11.46 o
   0  11   8        1.04       11.02     13.36 o
   1  11   8        2.88        0.49     13.39 o
   2  11   8        0.31      -10.33     10.33 o
   3  11   8        5.02       -6.32     19.96 o
   0  -9   9        2.62       21.37     15.86 o
   1  -9   9        0.40        5.24     17.00 o
  -2  -8   9        4.06      -12.39     12.39 o
  -1  -8   9        0.57       18.41     13.85 o
   0  -8   9       49.94       77.20     18.62 o
   1  -8   9        0.26       15.36      9.10 o
   2  -8   9       23.07       55.53     19.60 o
   3  -8   9        0.26       -1.42     17.29 o
  -3  -7   9       17.63       30.23     10.48 o
  -2  -7   9        6.85        3.54      8.86 o
  -1  -7   9        8.18        9.54      7.89 o
   0  -7   9        3.79      -11.25     11.25 o
   1  -7   9       21.17       21.58     10.81 o
   2  -7   9       28.21       48.84     12.99 o
   3  -7   9        0.62        8.19     13.18 o
   4  -7   9        0.92       27.09     17.34 o
  -4  -6   9       45.95       62.53     11.84 o
  -3  -6   9        9.76        6.95     11.05 o
  -2  -6   9       31.33       45.40      7.51 o
  -1  -6   9        0.34        7.56     14.46 o
   0  -6   9        0.01       -7.74      7.74 o
   1  -6   9       44.95       56.08     11.66 o
   2  -6   9        0.97        9.78      9.80 o
   3  -6   9       29.48       19.87     11.99 o
   4  -6   9        3.69       15.37     16.28 o
  -5  -5   9        0.05       23.35     12.77 o
  -4  -5   9      103.98       98.42     12.03 o
  -3  -5   9       39.18       45.31      9.49 o
  -2  -5   9       62.49       68.23      9.78 o
  -1  -5   9        9.75       10.28      6.52 o
   0  -5   9       42.85       37.86      9.00 o
   1  -5   9       30.37       46.88      8.69 o
   2  -5   9       76.06       67.21     13.30 o
   3  -5   9        1.40        1.31     11.59 o
  -5  -4   9       10.83        7.88      9.70 o
  -4  -4   9       33.92       42.78     13.58 o
  -3  -4   9       42.99       32.33     12.13 o
  -2  -4   9       49.41       40.99      8.28 o
  -1  -4   9       48.19       39.80     10.14 o
   0  -4   9       27.64       21.47      8.53 o
   1  -4   9      162.04      164.00     10.66 o
   2  -4   9        0.53       -2.18      5.85 o
   3  -4   9       32.35       21.88     11.95 o
  -5  -3   9       11.62       17.08      8.86 o
  -4  -3   9       70.35       93.68     17.88 o
  -3  -3   9       18.09       34.41     10.31 o
  -2  -3   9       71.25       83.48     11.19 o
  -1  -3   9       26.34       24.23      8.49 o
   0  -3   9       21.60       17.62      4.47 o
   1  -3   9      126.16      133.41      7.08 o
   2  -3   9        0.03        5.15      4.52 o
   3  -3   9       89.15       74.26     10.24 o
  -5  -2   9       24.96       18.18      8.73 o
  -4  -2   9       27.98       29.82      9.16 o
  -3  -2   9      260.59      228.41     16.64 o
  -2  -2   9      608.76      591.13     23.41 o
  -1  -2   9       10.81        1.38      8.96 o
   0  -2   9      117.14      107.12      8.48 o
   1  -2   9      269.13      280.03     11.04 o
   2  -2   9        0.49        2.07      4.10 o
   3  -2   9      155.98      156.77      9.47 o
  -6  -1   9       28.91       11.82     11.45 o
  -5  -1   9        0.08        1.92      7.45 o
  -4  -1   9        1.33       -8.41      8.41 o
  -3  -1   9       35.01       31.83      7.24 o
  -2  -1   9       43.35       34.85      5.94 o
  -1  -1   9       47.43       53.04      8.56 o
   0  -1   9       72.56       71.32      6.94 o
   1  -1   9      275.80      265.93     11.64 o
   2  -1   9        6.36        3.06      3.68 o
   3  -1   9       90.07       90.21     11.45 o
   4  -1   9       19.67        9.88     10.28 o
  -6   0   9       15.78       16.27     24.48 o
  -5   0   9       20.35       20.60     10.78 o
  -4   0   9        0.26       -0.64     10.14 o
  -3   0   9       98.47       94.51      8.72 o
  -2   0   9        6.22        8.67      4.67 o
  -1   0   9      128.53      124.75     13.43 o
   0   0   9        7.50        2.28      3.85 o
   1   0   9      120.26      123.71      5.89 o
   2   0   9        7.37        2.02      2.58 o
   3   0   9      167.88      166.89      8.30 o
   4   0   9        1.60        1.58      9.78 o
  -6   1   9       55.70       41.96     10.22 o
  -5   1   9       36.83       43.93     11.86 o
  -4   1   9        0.09        3.70      8.70 o
  -3   1   9      251.56      269.53     20.33 o
  -2   1   9      144.36      129.63      8.46 o
  -1   1   9      522.98      560.03     30.09 o
   0   1   9       99.19       98.20      7.12 o
   1   1   9       19.63       12.85      4.30 o
   2   1   9       39.15       40.61      5.50 o
   3   1   9      182.38      171.80      8.48 o
   4   1   9        1.09       -3.61      8.30 o
   6   1   9       10.82       28.29     14.63 o
  -6   2   9       20.60        6.67     20.92 o
  -5   2   9       17.89       26.02     10.95 o
  -4   2   9        0.00        1.53      6.40 o
  -3   2   9       54.06       60.75      6.64 o
  -2   2   9        2.08       -6.63      6.63 o
  -1   2   9      158.26      144.79     11.17 o
   0   2   9       83.38       82.84      6.75 o
   1   2   9       30.29       20.86      4.29 o
   2   2   9        0.01       -2.81      5.17 o
   3   2   9       82.80       69.70     10.43 o
   4   2   9       37.92       41.60     10.66 o
   5   2   9        0.33        3.76      9.67 o
   6   2   9       20.78       19.79     14.59 o
   7   2   9        1.79       54.12     32.58 o
  -5   3   9        1.08        4.11     11.14 o
  -4   3   9       33.05       23.70      7.33 o
  -3   3   9       18.03       23.18      5.93 o
  -2   3   9        3.16        1.69      3.57 o
  -1   3   9      520.32      507.28     14.61 o
   0   3   9        0.81        1.41      3.45 o
   1   3   9       56.60       60.55      5.06 o
   2   3   9       16.21       17.97      6.36 o
   3   3   9      128.12      142.77      8.32 o
   4   3   9      108.23      117.72     11.43 o
   5   3   9       12.29       12.75     10.32 o
   6   3   9       13.15        5.57     12.33 o
   7   3   9        2.70       23.71     25.02 o
  -5   4   9       27.03       16.43     12.33 o
  -4   4   9        4.50       11.46      6.94 o
  -3   4   9      138.15      139.79      7.98 o
  -2   4   9        8.48       13.43      4.50 o
  -1   4   9      172.07      168.59      9.06 o
   0   4   9       18.79       23.21      4.45 o
   1   4   9       95.10      104.82      6.81 o
   2   4   9      239.93      228.04     10.57 o
   3   4   9      375.24      320.83     19.80 o
   4   4   9      121.72      117.55     15.03 o
   5   4   9       28.07       38.35     11.85 o
   6   4   9        6.66        4.62     12.90 o
  -5   5   9        3.09       15.48     12.98 o
  -4   5   9       17.41       24.14      7.38 o
  -3   5   9        4.70        6.69      6.38 o
  -2   5   9        3.88       -1.37      4.98 o
  -1   5   9       77.35       86.89      9.91 o
   0   5   9        0.03        5.20      5.85 o
   1   5   9      190.37      211.42     10.13 o
   2   5   9      111.43      100.56     12.92 o
   3   5   9        3.72        5.36      5.54 o
   4   5   9       39.47       39.09     11.66 o
   5   5   9        4.45       -0.87      9.90 o
   6   5   9        0.26       13.75     13.43 o
  -5   6   9       19.10       26.07     14.13 o
  -4   6   9        4.56        5.68      8.44 o
  -3   6   9        0.02       -3.24      6.92 o
  -2   6   9       60.83       68.12      7.56 o
  -1   6   9       99.31      109.47     10.40 o
   0   6   9        3.32        5.62      6.03 o
   1   6   9       61.24       46.03      9.44 o
   2   6   9      112.54      132.60      7.25 o
   3   6   9       69.14       76.63      8.58 o
   4   6   9       42.28       65.84     14.72 o
   5   6   9       38.61       48.73     13.47 o
   6   6   9        1.00       -2.07     12.08 o
  -4   7   9        4.82        9.39      9.11 o
  -3   7   9       25.05       37.76      9.29 o
  -2   7   9        3.53        2.86      5.83 o
  -1   7   9        5.60        3.31      6.05 o
   0   7   9       15.67       18.22      8.93 o
   1   7   9       40.40       47.92      9.88 o
   2   7   9        0.90       10.95     10.66 o
   3   7   9        1.16      -10.05     10.05 o
   4   7   9        8.41       29.94     12.96 o
   5   7   9        1.17       -2.24     10.90 o
   6   7   9        2.84       27.54     14.82 o
  -4   8   9        1.64        3.73     12.00 o
  -3   8   9        0.16        4.59      8.65 o
  -2   8   9        5.71       12.49      9.61 o
  -1   8   9        7.56       10.13      7.92 o
   0   8   9       10.60        1.98      9.57 o
   1   8   9        9.81        6.96      8.93 o
   2   8   9        5.73       14.51      9.85 o
   3   8   9        3.12       -9.10     12.37 o
   4   8   9       17.34        6.02     14.63 o
   5   8   9        6.11        2.53     13.72 o
  -3   9   9        5.18       12.12     10.50 o
  -2   9   9        9.02       24.12     14.59 o
  -1   9   9        6.12       15.14      7.15 o
   0   9   9       31.58       34.26     11.80 o
   1   9   9        9.42        1.26      7.82 o
   2   9   9       11.77       20.84     15.50 o
   3   9   9        0.22       -3.95     13.75 o
   4   9   9       11.19       12.73     14.51 o
   5   9   9        2.34        3.36     16.51 o
  -2  10   9        0.15       10.87     12.57 o
  -1  10   9        0.42        8.66      9.93 o
   0  10   9       39.66       31.09     13.52 o
   1  10   9        5.13        0.93     12.10 o
   2  10   9        8.74        1.22     18.77 o
   3  10   9        0.27        3.55     16.89 o
   4  10   9       15.69       22.00     18.07 o
  -1  11   9       11.12       30.60     14.07 o
   0  11   9        0.32        0.02     18.54 o
   1  11   9        1.04       16.81     19.19 o
   2  11   9        0.01      -11.29     12.37 o
   3  11   9        0.04       -4.72     12.71 o
  -2  -8  10        8.03       10.87     18.62 o
  -1  -8  10       23.66       28.89     14.63 o
   0  -8  10        0.37       10.45     14.91 o
   1  -8  10       11.28       25.57     17.91 o
   2  -8  10        0.07       -4.71     18.75 o
  -3  -7  10       26.98       48.48     11.78 o
  -2  -7  10        2.85       33.94     12.25 o
  -1  -7  10       14.22       19.35     11.82 o
  -4  -6  10        2.51       -1.39     17.23 o
  -3  -6  10      106.50      128.68     16.89 o
  -2  -6  10        0.02        1.25      8.41 o
  -1  -6  10       42.53       31.02      9.50 o
   1  -6  10       24.84       41.70     11.11 o
   2  -6  10        1.44        9.42     11.38 o
   3  -6  10       30.05        6.78     12.80 o
  -4  -5  10        5.19       10.32      9.35 o
  -3  -5  10       22.03        1.10     10.48 o
  -2  -5  10        0.05        2.13      8.08 o
  -1  -5  10       15.22       11.49      7.54 o
   0  -5  10        4.76        9.49      7.18 o
   1  -5  10       24.14       42.34      9.84 o
   2  -5  10       11.96       27.56     11.49 o
   3  -5  10        0.78        3.29     11.95 o
  -4  -4  10        2.77        8.28      8.86 o
  -3  -4  10       95.12       95.58     11.00 o
  -2  -4  10        7.06        8.40      9.25 o
  -1  -4  10       68.76       49.19     10.63 o
   0  -4  10        1.35        0.06      5.19 o
   1  -4  10       22.86       24.73      6.47 o
   2  -4  10       52.31       65.61     12.52 o
  -5  -3  10       44.31       46.41     20.37 o
  -4  -3  10        0.31        2.64     13.87 o
  -3  -3  10       42.93       57.53     11.88 o
  -2  -3  10      246.31      222.11     16.53 o
  -1  -3  10      251.24      229.32     15.79 o
   0  -3  10      357.03      396.39     18.02 o
   1  -3  10      177.16      173.82      8.05 o
   2  -3  10      140.98      157.37     19.81 o
  -5  -2  10       24.41       18.83     15.61 o
  -4  -2  10       27.65       10.03     15.12 o
  -3  -2  10       37.05       31.15     11.04 o
  -2  -2  10       80.81       78.13     10.80 o
  -1  -2  10      569.97      548.27     22.02 o
   0  -2  10       12.68       21.47      6.67 o
   1  -2  10       33.25       37.31      6.32 o
   2  -2  10      133.57      136.66     18.01 o
  -5  -1  10        6.70       17.83      8.87 o
  -4  -1  10       33.67       52.50     13.66 o
  -3  -1  10       28.46       35.83     10.65 o
  -2  -1  10       80.60       90.53      7.49 o
  -1  -1  10      218.42      229.15     14.40 o
   0  -1  10      192.62      197.75     10.49 o
   1  -1  10       58.81       67.85      5.82 o
   2  -1  10       96.37      105.03     18.56 o
   3  -1  10      104.56       98.11      6.03 o
  -5   0  10       51.54       52.91     14.09 o
  -4   0  10        9.63       27.03     10.99 o
  -3   0  10        0.34       -5.91     13.30 o
  -2   0  10       41.10       40.82      6.07 o
  -1   0  10      206.65      200.11     13.35 o
   0   0  10      166.08      158.63      9.47 o
   1   0  10       33.35       27.67      4.46 o
   2   0  10        5.03        2.20      4.17 o
   3   0  10        1.35        0.47      4.45 o
  -5   1  10       16.35       38.98     13.17 o
  -4   1  10        0.04        5.58      9.41 o
  -3   1  10        5.68       10.68     11.77 o
  -2   1  10       86.22       89.94     14.61 o
  -1   1  10      104.30       94.89     10.19 o
   0   1  10       11.42        8.91      5.22 o
   1   1  10       27.22       19.40      8.86 o
   2   1  10       79.90       92.12      9.34 o
   3   1  10       58.20       64.54      6.69 o
   6   1  10        3.49       13.79     17.31 o
  -5   2  10       33.59        4.08     11.24 o
  -4   2  10       11.55       11.88     10.09 o
  -3   2  10       18.20       19.66      8.11 o
  -2   2  10       77.61       82.94     10.91 o
  -1   2  10        2.69       -0.58      6.76 o
   0   2  10      434.64      422.57     13.90 o
   1   2  10        8.72        9.94      4.22 o
   2   2  10       63.71       38.57      7.53 o
   3   2  10       34.57       30.25      5.95 o
   5   2  10       22.89       43.08     12.29 o
   6   2  10       15.18       25.19     17.38 o
  -5   3  10        8.26        9.07     12.29 o
  -4   3  10        2.91       -2.42      9.22 o
  -3   3  10       61.93       55.06      8.41 o
  -2   3  10      423.07      396.57     13.14 o
  -1   3  10        8.23        7.65      3.78 o
   0   3  10      482.32      442.30     25.64 o
   1   3  10        1.01       -4.04      4.04 o
   2   3  10      214.55      205.10     12.49 o
   3   3  10        0.01       -4.96      4.96 o
   4   3  10       92.37       99.48     14.29 o
   5   3  10       18.62       20.92     11.36 o
   6   3  10       15.15       20.97     13.64 o
  -5   4  10       17.02       17.29     13.17 o
  -4   4  10       29.88       17.12     11.46 o
  -3   4  10      121.30      104.76     13.32 o
  -2   4  10       50.67       52.43      7.75 o
  -1   4  10        7.24       10.53      4.24 o
   0   4  10      181.94      190.57      7.80 o
   1   4  10       25.38       26.25      4.91 o
   2   4  10      190.72      199.57     10.71 o
   3   4  10       13.84       21.49      5.86 o
   4   4  10       30.67       10.14     10.32 o
   5   4  10        0.80       -8.81      9.82 o
   6   4  10        4.02        0.55     15.67 o
  -5   5  10        1.28        4.60     19.49 o
  -4   5  10       13.75       35.54     11.75 o
  -3   5  10        0.09       -2.33      6.54 o
  -2   5  10       35.59       45.23      7.27 o
  -1   5  10       15.08       13.74      5.14 o
   0   5  10      145.08      147.54     13.80 o
   1   5  10        9.77        2.47      6.36 o
   2   5  10       50.17       59.09      7.85 o
   3   5  10       60.87       54.10      7.86 o
   4   5  10        6.64       10.54     10.88 o
   5   5  10       45.48       48.12     13.70 o
   6   5  10       33.46       49.18     17.55 o
  -4   6  10        6.52       -4.88      8.84 o
  -3   6  10        6.19       -1.39      8.53 o
  -2   6  10        0.43       -1.01      5.73 o
  -1   6  10        4.01        8.29      5.82 o
   0   6  10       30.37       23.72      5.87 o
   1   6  10        0.76        0.64      7.39 o
   2   6  10       26.09       17.91      4.88 o
   3   6  10        6.36        5.51     11.51 o
   4   6  10        3.36       -3.67     10.22 o
   5   6  10        3.91        2.70     10.96 o
   6   6  10       10.69        4.54     15.08 o
  -4   7  10        3.91       12.73     10.97 o
  -3   7  10        6.49        1.73      9.40 o
  -2   7  10        6.12       -2.12      7.32 o
  -1   7  10       30.56       38.90      7.41 o
   0   7  10       67.24       67.82     11.82 o
   1   7  10        2.32        6.31      8.48 o
   2   7  10       28.92       33.76     10.05 o
   3   7  10       21.48       30.58     14.82 o
   4   7  10        2.18        4.65     13.32 o
   5   7  10       14.81        1.54     14.02 o
   6   7  10       13.33        7.96     13.24 o
  -3   8  10        2.25       14.28      9.58 o
  -2   8  10        0.11        4.65      7.79 o
  -1   8  10        8.40       12.31      7.28 o
   0   8  10        0.24       -2.10      9.84 o
   1   8  10       56.01       37.92     22.70 o
   2   8  10        6.53       11.64     11.81 o
   3   8  10       24.51       21.88     14.99 o
   4   8  10        3.52       20.27     13.91 o
   5   8  10        4.94       -3.00     14.36 o
  -3   9  10        0.00        3.56     11.89 o
  -2   9  10        1.11        7.04     20.56 o
  -1   9  10       17.03       24.30     12.74 o
   0   9  10       23.71       11.33     16.70 o
   1   9  10       18.07       10.42     15.14 o
   2   9  10       14.24        3.78     14.74 o
   3   9  10        2.37       -8.43     14.87 o
   4   9  10        2.77        4.64     15.52 o
   5   9  10        8.20       13.13     19.55 o
  -2  10  10        1.19       23.65     12.19 o
  -1  10  10        3.40       15.97     10.07 o
   0  10  10       11.27      -15.32     15.32 o
   1  10  10        3.81       23.23     13.08 o
   2  10  10       13.14       -3.38     15.58 o
   3  10  10        0.87       13.94     16.39 o
   4  10  10        0.05       -1.03     17.48 o
   0  11  10        2.66      -14.29     41.85 o
   1  11  10        4.08      -11.28     18.65 o
   2  11  10        0.65      -10.16     19.30 o
  -2  -7  11       31.23       14.78     18.10 o
  -1  -7  11       25.66       33.82     11.69 o
  -3  -6  11       52.31       59.56     12.70 o
  -2  -6  11        3.11        6.81      9.57 o
  -1  -6  11        5.62       -3.50     12.61 o
  -4  -5  11       34.24       22.70     18.16 o
  -3  -5  11       10.85        0.15      9.32 o
  -2  -5  11       18.12       15.79     10.65 o
  -1  -5  11        1.11       -7.73      7.73 o
   0  -5  11        2.26       -9.88     11.35 o
  -4  -4  11       56.74       60.03     11.61 o
  -3  -4  11        1.32       -2.25      9.10 o
  -2  -4  11       51.54       47.20     12.49 o
  -1  -4  11        0.91       -3.95      9.26 o
   0  -4  11        1.39       -0.83      8.51 o
  -4  -3  11       45.81       47.51     12.32 o
  -3  -3  11        5.03       19.09     11.21 o
  -2  -3  11       64.00       37.48     11.38 o
  -1  -3  11        1.49        0.12      8.88 o
   0  -3  11      378.43      375.39     17.84 o
   1  -3  11       20.45       11.30      6.69 o
  -5  -2  11       58.98       75.77     14.37 o
  -4  -2  11       12.47       13.36     12.13 o
  -3  -2  11        3.14       -9.90     15.89 o
  -2  -2  11      140.05      149.84     14.76 o
  -1  -2  11       21.38        6.73      8.73 o
   0  -2  11       65.86       74.03     10.31 o
   1  -2  11       62.03       70.93      7.85 o
   2  -2  11        6.45        8.40     10.14 o
  -5  -1  11        3.85        8.55      9.35 o
  -4  -1  11       46.35       58.99     13.19 o
  -3  -1  11       10.15        4.70      9.45 o
  -2  -1  11       98.55       93.80     12.50 o
  -1  -1  11      110.99       95.16     11.42 o
   0  -1  11      151.41      169.06     12.31 o
   1  -1  11        0.41       -3.05      5.18 o
   2  -1  11       17.48        2.38      8.77 o
  -5   0  11       45.80       56.97     16.64 o
  -4   0  11       17.06       31.97     14.10 o
  -3   0  11        0.85       11.15      9.81 o
  -2   0  11      118.73      114.15     12.88 o
  -1   0  11        6.66        1.54      7.45 o
   0   0  11      105.67      117.60     10.80 o
   1   0  11        0.01       -1.15      4.16 o
   2   0  11        0.84        3.47      5.10 o
   3   0  11       39.12       68.15     37.29 o
  -5   1  11        1.20        4.24     13.40 o
  -4   1  11        2.07        7.24     10.27 o
  -3   1  11        0.17        0.65     11.20 o
  -2   1  11       10.65        3.02      8.18 o
  -1   1  11       44.23       59.06      9.50 o
   0   1  11       65.38       51.92      8.36 o
   1   1  11        5.85       11.12      4.96 o
   2   1  11        0.51       -5.84      5.84 o
   3   1  11       13.88       17.09      5.39 o
   6   1  11       15.32       44.87     23.46 o
  -5   2  11        1.63        5.79     14.42 o
  -4   2  11       30.00       26.93     11.65 o
  -3   2  11        2.66       -0.25      9.17 o
  -2   2  11        2.82        2.06     12.45 o
  -1   2  11      105.78       99.73     11.02 o
   0   2  11        1.46       -0.49      6.26 o
   1   2  11       34.47       35.97      5.81 o
   2   2  11       12.26        8.78      4.38 o
   3   2  11      154.79      145.61      8.99 o
   5   2  11       17.82       10.96     12.44 o
   6   2  11        2.04       -4.14     17.89 o
  -5   3  11        1.76        6.73     14.30 o
  -4   3  11       40.67       37.97     22.67 o
  -3   3  11      100.28       68.01     12.37 o
  -2   3  11      283.71      289.12     16.80 o
  -1   3  11      138.75      160.57      9.09 o
   0   3  11      218.33      225.94     17.61 o
   1   3  11        6.92       14.08      4.95 o
   2   3  11       56.13       59.40      8.87 o
   3   3  11       44.07       51.35     12.29 o
   4   3  11        7.47       -0.32      9.65 o
   5   3  11        0.42        2.13     11.13 o
   6   3  11        0.60       -5.05     15.01 o
  -5   4  11        0.70        5.76     18.29 o
  -4   4  11       28.21       13.67     11.12 o
  -3   4  11        1.88        5.39     10.29 o
  -2   4  11        0.26       -1.54      5.35 o
  -1   4  11       69.49       68.13      6.13 o
   0   4  11       30.97       31.42      4.66 o
   1   4  11        7.99       20.89      4.99 o
   2   4  11       28.20       21.36      6.82 o
   3   4  11       24.66        2.17      6.29 o
   4   4  11        4.74       -0.28      9.86 o
   5   4  11        2.97        1.44     10.85 o
   6   4  11       12.38       55.07     19.26 o
  -4   5  11       26.56       32.02     12.33 o
  -3   5  11        6.68        9.49      7.41 o
  -2   5  11       66.88       73.68      7.83 o
  -1   5  11       19.18       16.46      5.56 o
   0   5  11       43.36       33.92      5.27 o
   1   5  11       12.87       30.02      7.80 o
   2   5  11       25.42       24.61      7.33 o
   3   5  11       10.99        9.54     11.99 o
   4   5  11       13.70       20.00     12.25 o
   5   5  11       10.22        8.97     11.95 o
   6   5  11        0.56       10.13     17.89 o
  -4   6  11       25.89       34.82     27.47 o
  -3   6  11        0.98       -3.06      7.84 o
  -2   6  11       18.50       12.58      7.08 o
  -1   6  11        0.21        6.20      5.86 o
   0   6  11        0.10       -1.58      6.91 o
   1   6  11       45.19       42.64      9.92 o
   2   6  11        3.38       -0.09      8.72 o
   3   6  11       51.12       31.55     14.68 o
   4   6  11        7.59        0.76     12.80 o
   5   6  11        6.79       10.75     13.54 o
   6   6  11        2.01       29.79     17.34 o
  -4   7  11        1.00      -17.63     17.63 o
  -3   7  11        0.13        7.69     10.14 o
  -2   7  11        0.90        0.84      7.74 o
  -1   7  11       11.85       18.92      6.71 o
   0   7  11       10.14       -3.07      6.73 o
   1   7  11        8.13       -3.60      8.94 o
   2   7  11       17.00        3.03     14.34 o
   3   7  11        9.65       14.70     13.91 o
   4   7  11       13.08       14.87     15.79 o
   5   7  11       10.43       24.51     15.41 o
  -3   8  11        4.59        4.13     12.47 o
  -2   8  11        0.06        9.65      9.89 o
  -1   8  11       11.60       17.86      9.69 o
   0   8  11        6.65        0.32     12.40 o
   1   8  11       45.02       40.59     11.98 o
   2   8  11        9.70        7.79     15.22 o
   3   8  11       39.47       55.74     17.74 o
   4   8  11        0.23      -11.61     13.22 o
   5   8  11       11.67       13.09     15.29 o
  -2   9  11        8.80        9.51     11.19 o
  -1   9  11        3.16       22.07     12.56 o
   0   9  11        0.22       -6.35     15.53 o
   1   9  11       20.31        8.67     12.20 o
   2   9  11        3.87       -4.07     15.12 o
   3   9  11        0.34       -3.25     15.14 o
   4   9  11        0.39       -8.43     15.25 o
  -1  10  11        3.00       14.89     23.67 o
   0  10  11        0.20       -9.00     18.24 o
   1  10  11        4.54       -8.11     17.69 o
   2  10  11        2.07       13.92     19.59 o
   3  10  11        1.06       -4.60     17.15 o
   1  11  11        1.95      -16.15     20.31 o
  -1  -7  12        2.29      -11.21     16.45 o
  -2  -6  12       29.69       38.64     17.42 o
  -1  -6  12        0.21        9.44     14.97 o
  -3  -5  12       27.47        6.27     10.96 o
  -2  -5  12        3.77       -7.33     18.43 o
  -1  -5  12       12.90        5.10     11.03 o
   0  -5  12       19.43       -2.11     12.29 o
  -3  -4  12       73.35       83.80     12.41 o
  -2  -4  12        8.29       -3.68     11.01 o
  -1  -4  12       33.86       43.89     11.81 o
   0  -4  12       16.63       25.91     10.26 o
  -4  -3  12       57.17       63.71     12.10 o
  -3  -3  12       21.63       19.94     12.26 o
  -2  -3  12       22.87       21.16     11.44 o
  -1  -3  12       47.78       54.44     11.78 o
   0  -3  12       25.79        9.36      8.49 o
   1  -3  12       12.49        7.28     10.05 o
  -4  -2  12       45.47       70.04     15.11 o
  -3  -2  12       50.76       61.55     13.75 o
  -2  -2  12       32.01       53.62     11.52 o
  -1  -2  12      136.11      147.87     23.42 o
   0  -2  12      103.47      122.94     12.54 o
   1  -2  12       46.57       37.63      8.55 o
  -4  -1  12       44.68       51.01     14.29 o
  -3  -1  12       11.45       16.77     10.99 o
  -2  -1  12        3.62        4.16      9.34 o
  -1  -1  12      285.50      285.90     17.20 o
   0  -1  12        1.15        8.79      7.42 o
   1  -1  12       63.74       77.26      8.42 o
  -4   0  12        3.79        1.74     11.90 o
  -3   0  12        9.31       14.15     18.45 o
  -2   0  12       34.59       36.42     10.76 o
  -1   0  12       86.23      103.02     29.73 o
   0   0  12       14.25       33.15     13.56 o
   1   0  12       28.98       41.15      6.86 o
   2   0  12        1.67       -7.96      7.96 o
  -4   1  12        0.21       18.73     12.07 o
  -3   1  12       12.44       15.28     14.51 o
  -2   1  12       21.05       12.44      9.20 o
  -1   1  12      160.76      168.22     20.25 o
   0   1  12        8.42        8.55      7.13 o
   1   1  12       53.21       45.91      6.72 o
   2   1  12        7.63        0.20     11.39 o
   6   1  12       21.13       58.09     26.50 o
  -4   2  12        0.02       -1.78     11.18 o
  -3   2  12       24.46       27.15     10.76 o
  -2   2  12       40.08       30.04     10.17 o
  -1   2  12      240.94      248.82     15.70 o
   0   2  12       44.65       66.89     10.83 o
   1   2  12      121.52      120.50     10.22 o
   2   2  12        8.68        2.94      7.68 o
   5   2  12        8.76       15.90     12.73 o
   6   2  12        5.53       -7.98     18.14 o
  -4   3  12        3.45        3.45     11.85 o
  -3   3  12       39.22       38.97     18.86 o
  -2   3  12        0.30       -3.53      7.95 o
  -1   3  12       54.54       45.09      9.87 o
   0   3  12        0.86        1.89      6.63 o
   1   3  12        5.19        5.51      5.72 o
   2   3  12        2.48        8.02      8.03 o
   4   3  12       11.08       11.49     10.85 o
   5   3  12        0.95      -11.55     11.55 o
   6   3  12        0.14      -16.75     17.95 o
  -4   4  12        4.14        4.00     12.24 o
  -3   4  12       55.42       53.17     12.36 o
  -2   4  12        7.83       14.83      7.56 o
  -1   4  12       27.56       30.11      5.62 o
   0   4  12       99.52       92.51     11.68 o
   1   4  12       78.19       70.34      6.98 o
   2   4  12        7.76        7.62      6.67 o
   3   4  12        0.42       -9.59      9.59 o
   4   4  12       22.91       34.48     13.03 o
   5   4  12        6.64       -9.44     11.82 o
   6   4  12        9.68      -16.77     16.77 o
  -4   5  12        1.83       18.70     13.79 o
  -3   5  12        7.04       10.11     11.05 o
  -2   5  12       26.10       33.68      7.03 o
  -1   5  12       31.09       44.62      6.71 o
   0   5  12       21.58       21.41      6.14 o
   1   5  12       32.78       26.95      7.10 o
   2   5  12       24.01       28.31      9.61 o
   3   5  12        0.35        7.18     12.73 o
   4   5  12       14.76       21.81     13.54 o
   5   5  12        2.13        6.48     13.66 o
   6   5  12        9.92       15.18     19.91 o
  -4   6  12        0.34       19.89     18.84 o
  -3   6  12       31.01       41.04     10.15 o
  -2   6  12        2.93       16.16      8.01 o
  -1   6  12        1.05        2.40      5.72 o
   0   6  12       27.87       35.72      6.11 o
   1   6  12       37.94       59.75     11.07 o
   2   6  12       51.24       42.54     10.55 o
   3   6  12       64.67       48.86     16.36 o
   4   6  12        2.22        4.90     13.47 o
   5   6  12        0.11       -1.03     13.32 o
  -3   7  12        2.30       -2.95      8.81 o
  -2   7  12        3.58       -4.04      8.17 o
  -1   7  12        0.08        6.52      6.81 o
   0   7  12       36.81       29.71      7.86 o
   1   7  12       10.74        0.21      9.57 o
   2   7  12        5.76      -13.68     13.68 o
   3   7  12       15.98       15.16     15.05 o
   4   7  12       15.02       -1.94     14.51 o
   5   7  12        1.10        0.82     14.32 o
  -2   8  12        8.20       21.49     10.28 o
  -1   8  12        8.84       34.69     22.48 o
   0   8  12        5.05       -3.27      7.40 o
   1   8  12        2.15        8.22     10.78 o
   2   8  12       21.05       27.68     17.89 o
   3   8  12       20.12       36.57     17.99 o
   4   8  12        0.82        6.27     15.65 o
  -2   9  12        0.65       14.45     11.44 o
  -1   9  12        0.04       23.52     17.43 o
   0   9  12        7.97        3.05      8.60 o
   1   9  12        0.09      -10.88     16.66 o
   2   9  12        6.87       -3.06     17.00 o
   3   9  12        0.32        8.15     17.17 o
   4   9  12        0.07        5.47     17.29 o
   0  10  12        1.25      -13.22     13.22 o
   1  10  12        6.01        8.95     18.35 o
   2  10  12        7.56       14.80     19.40 o
   3  10  12        0.00       12.52     17.91 o
  -1  -6  13        7.45        9.33     15.58 o
  -2  -5  13       14.84       14.61     16.74 o
  -1  -5  13       11.41       24.56     16.39 o
   0  -5  13        0.80        6.00     13.85 o
  -3  -4  13       28.80        9.31     16.63 o
  -2  -4  13        0.94       -2.00     23.53 o
  -1  -4  13       22.94       21.50     11.20 o
   0  -4  13        0.20      -11.68     11.68 o
  -3  -3  13       15.48       20.07     12.91 o
  -2  -3  13       11.66       28.05     13.42 o
  -1  -3  13       13.36       12.16     16.61 o
   0  -3  13       13.37       13.28     12.37 o
   1  -3  13        0.00      -10.50     10.50 o
  -4  -2  13        1.75       40.65     19.95 o
  -3  -2  13        9.58        9.84     12.37 o
  -2  -2  13        1.63       22.35     13.68 o
  -1  -2  13        0.64        8.16      9.77 o
   0  -2  13       22.02       14.55      9.85 o
   1  -2  13       52.86       48.52     12.12 o
  -4  -1  13        0.62       -8.34     17.64 o
  -3  -1  13        0.83       15.98     17.59 o
  -2  -1  13       13.05       23.64     11.24 o
  -1  -1  13       42.40       44.19     12.02 o
   0  -1  13      151.20      182.98     14.38 o
   1  -1  13       66.11       70.44      9.67 o
  -4   0  13        0.40       15.68     13.64 o
  -3   0  13        3.32        9.24     10.52 o
  -2   0  13        7.01       21.46     10.43 o
  -1   0  13       11.24       12.50      9.18 o
   0   0  13       13.85       10.93      9.20 o
   1   0  13       21.84       29.65      7.70 o
  -4   1  13       17.84       33.64     14.08 o
  -3   1  13       21.82       16.44     10.88 o
  -2   1  13        4.79       32.75     18.53 o
  -1   1  13       13.17        2.56      8.50 o
   0   1  13       60.46       71.44     10.63 o
   1   1  13       10.60        0.29      6.48 o
  -4   2  13        3.89        2.83     12.95 o
  -3   2  13       23.45       18.34     11.06 o
  -2   2  13        6.21       -0.95     11.38 o
  -1   2  13        2.37        5.54     12.85 o
   0   2  13       26.27       23.39     12.50 o
   1   2  13       35.14       33.77      7.24 o
  -4   3  13       13.33       20.82     15.42 o
  -3   3  13        4.93        6.28     10.44 o
  -2   3  13       11.78       16.76      9.49 o
  -1   3  13        1.56        8.20      8.24 o
   0   3  13        0.01       -2.54      7.47 o
   1   3  13       11.31       14.68     15.58 o
   2   3  13        0.13      -10.81     10.81 o
   4   3  13        2.38       -4.10     10.07 o
   5   3  13        6.91       24.39     14.55 o
  -4   4  13       10.96       21.38     15.25 o
  -3   4  13       20.07        1.77     13.26 o
  -2   4  13        1.34       18.28      8.27 o
  -1   4  13       24.25       19.41      9.50 o
   0   4  13       10.83       21.08      6.89 o
   1   4  13        3.23       14.88      6.57 o
   2   4  13        9.81       12.02     12.23 o
   3   4  13       56.95       45.25     15.18 o
   4   4  13       14.51        5.49     13.05 o
   5   4  13        2.78       18.18     14.86 o
  -3   5  13        0.69        4.75     11.22 o
  -2   5  13       87.59      104.85     17.00 o
  -1   5  13        1.51        0.04      7.78 o
   0   5  13       35.79       45.11      6.09 o
   1   5  13        0.00        8.94      5.81 o
   2   5  13       20.66       32.52     13.96 o
   3   5  13       16.25       31.99     14.61 o
   4   5  13        6.91       17.17     13.41 o
   5   5  13        0.00       10.35     13.75 o
  -3   6  13        4.87        1.58     13.06 o
  -2   6  13        1.57        8.54     11.00 o
  -1   6  13        1.61       17.31      6.29 o
   0   6  13        4.66       17.41      6.20 o
   1   6  13        2.70       11.51      6.95 o
   2   6  13       10.43       13.79     14.57 o
   3   6  13        0.12       -5.24     14.27 o
   4   6  13        5.11      -10.24     12.77 o
   5   6  13        0.00       -9.12     14.76 o
  -3   7  13        0.00       10.60     17.25 o
  -2   7  13       17.14        9.03     12.52 o
  -1   7  13        1.00        6.99      6.64 o
   0   7  13       15.48       20.10      6.49 o
   1   7  13        0.01       -1.67     11.78 o
   2   7  13        4.75       -1.63     14.23 o
   3   7  13        2.48       -2.11     14.91 o
   4   7  13        0.76        8.93     15.22 o
  -2   8  13        6.05        6.81     13.97 o
  -1   8  13        3.77       18.32     20.24 o
   0   8  13        0.06       -2.74      7.47 o
   1   8  13        3.27       17.53     18.14 o
   2   8  13        0.33        2.34     15.84 o
   3   8  13        1.37        2.64     15.96 o
   4   8  13        1.08       -6.10     16.47 o
  -1   9  13        0.19       -0.17     20.31 o
   0   9  13        1.15        5.67      9.43 o
   1   9  13        0.42      -14.59     16.83 o
   2   9  13        1.37       15.96     19.87 o
   3   9  13        0.07       16.24     18.29 o
   1  10  13        9.73      -15.54     20.17 o
  -1  -5  14       27.30       10.69     15.86 o
   0  -5  14        2.39        3.82     15.86 o
  -2  -4  14        2.20       15.24     16.43 o
  -1  -4  14        0.03      -12.73     12.73 o
   0  -4  14        6.07      -12.78     13.09 o
  -2  -3  14        3.79       -0.69     12.08 o
  -1  -3  14        1.77        9.37     13.53 o
   0  -3  14       14.57       23.50     13.30 o
  -3  -2  14        0.03        9.83     12.86 o
  -2  -2  14       11.02       13.94     10.88 o
  -1  -2  14        7.00        8.26     10.79 o
   0  -2  14       15.43       15.58     12.16 o
   1  -2  14       73.20       74.12     14.57 o
  -3  -1  14        2.24        9.24     22.59 o
  -2  -1  14       18.61       16.33     11.72 o
  -1  -1  14       15.81       20.83     10.28 o
   0  -1  14       58.88       45.12     11.01 o
   1  -1  14        2.24       -2.98      9.90 o
  -3   0  14        0.51        5.98     12.38 o
  -2   0  14       54.28       49.37     12.39 o
  -1   0  14       11.04       11.98      9.92 o
   0   0  14       48.60       66.09     15.76 o
   1   0  14       21.61       20.61      9.80 o
  -3   1  14        4.39        9.61     15.75 o
  -2   1  14       15.07       24.30     38.14 o
  -1   1  14       12.49        6.23     12.23 o
   0   1  14        7.03        4.93      8.51 o
   1   1  14        1.30        1.19      6.99 o
  -3   2  14        1.25        7.01     12.13 o
  -2   2  14       16.45       16.73     18.65 o
  -1   2  14        0.23       13.15      9.13 o
   0   2  14        0.02        0.03      9.36 o
   1   2  14        1.11        6.06     10.20 o
  -3   3  14       10.05       19.93     27.35 o
  -2   3  14        2.16       17.18     10.51 o
  -1   3  14       17.74       21.34     13.60 o
   0   3  14        0.54        0.56      7.66 o
   1   3  14        9.42       21.47      7.03 o
   4   3  14       45.65       59.14     16.03 o
   5   3  14        8.49        6.48     16.13 o
  -3   4  14       12.30       20.20     12.10 o
  -2   4  14        0.76       -0.20     10.76 o
  -1   4  14       67.07       71.75     30.35 o
   0   4  14        1.46       -4.77      6.53 o
   1   4  14       62.03       69.69      8.16 o
   2   4  14        4.20       -5.85     11.07 o
   3   4  14       14.10       13.35     13.92 o
   4   4  14        3.49       -6.14     12.33 o
   5   4  14        3.40       14.78     15.24 o
  -3   5  14       16.36       16.08     12.78 o
  -2   5  14       42.28       39.98     17.07 o
  -1   5  14        0.34        1.33     11.98 o
   0   5  14        1.76        8.81      7.74 o
   1   5  14        6.74       13.83      9.56 o
   2   5  14        0.37       11.49     14.00 o
   3   5  14        3.69      -12.59     12.59 o
   4   5  14        1.24       -5.74     13.77 o
   5   5  14        0.54        8.72     14.51 o
  -2   6  14        0.11        5.24     13.27 o
  -1   6  14       22.55       21.52      9.47 o
   0   6  14        0.09        9.60      7.90 o
   1   6  14       30.73       16.39     15.22 o
   2   6  14        0.06        6.19     13.91 o
   3   6  14        1.90        5.96     14.02 o
   4   6  14        1.19        7.37     16.05 o
  -2   7  14        5.93      -12.47     12.47 o
  -1   7  14        1.66        5.79     11.58 o
   0   7  14        1.52        0.12      8.44 o
   1   7  14        1.66       19.72     16.24 o
   2   7  14        0.61        8.51     14.61 o
   3   7  14        0.50       -4.20     15.63 o
   4   7  14        1.42       25.32     17.82 o
  -1   8  14        0.00        7.30     14.36 o
   0   8  14        1.78        6.47     12.46 o
   1   8  14        6.20       26.35     18.83 o
   2   8  14        1.35       29.69     18.67 o
   3   8  14        7.45       21.39     18.81 o
   1   9  14        0.41       12.18     21.48 o
   2   9  14        4.54       19.38     20.78 o
   0  -4  15        2.01      -13.77     13.77 o
  -1  -3  15       16.87       22.91     16.94 o
   0  -3  15        4.71        7.26     15.35 o
  -2  -2  15        0.30        0.66     11.84 o
  -1  -2  15       24.31       30.62     16.41 o
   0  -2  15        5.27        6.76     12.77 o
   1  -2  15        7.81       -0.91     12.37 o
  -2  -1  15        0.48        9.45     12.57 o
  -1  -1  15       21.47       34.35     11.35 o
   0  -1  15       15.68       27.62     12.46 o
   1  -1  15        2.75        1.44     11.13 o
  -3   0  15       10.36       55.47     19.91 o
  -2   0  15        5.61       17.52     14.12 o
  -1   0  15        1.53        9.08     10.99 o
   0   0  15       12.18        2.28     11.19 o
   1   0  15        3.44       -9.71      9.71 o
  -3   1  15        0.40       12.72     15.87 o
  -2   1  15        0.13       11.63     12.03 o
  -1   1  15       17.36       31.13     11.75 o
   0   1  15       10.78       19.10     16.52 o
   1   1  15        4.92       -8.87      8.87 o
  -3   2  15        0.78       11.71     13.54 o
  -2   2  15        0.06       12.91     12.10 o
  -1   2  15       11.37       12.67     10.53 o
   0   2  15       28.37       41.47     12.26 o
  -3   3  15        5.88       40.79     19.40 o
  -2   3  15        4.29       13.64     12.38 o
  -1   3  15        0.02        3.93     10.21 o
   0   3  15       29.28       36.68     33.14 o
   4   3  15       12.05       -1.25     13.41 o
  -2   4  15        5.03        3.93     12.19 o
  -1   4  15        7.94        5.41      8.25 o
   0   4  15        3.11       -1.16      7.47 o
   1   4  15       10.17      -10.26     10.26 o
   2   4  15        0.01      -12.75     12.80 o
   3   4  15        8.70       28.63     15.16 o
   4   4  15        8.35       -7.29     13.68 o
  -2   5  15        0.69        3.61     12.54 o
  -1   5  15        0.87       -0.07      8.93 o
   0   5  15        0.68        3.74      7.49 o
   1   5  15       11.82        2.22     13.18 o
   2   5  15       14.01        7.29     14.49 o
   3   5  15        4.55        0.36     14.57 o
   4   5  15        0.33      -12.21     14.13 o
  -2   6  15        0.67       12.30     13.53 o
  -1   6  15        0.01        8.87     11.72 o
   0   6  15        3.01        1.20     11.32 o
   1   6  15        0.14      -11.78     15.25 o
   2   6  15        2.15        7.29     15.10 o
   3   6  15        9.31        8.64     15.92 o
   4   6  15        3.78       16.15     17.17 o
  -1   7  15        4.36        3.96     11.89 o
   0   7  15        0.06       15.65     17.93 o
   1   7  15        2.07      -15.37     15.37 o
   2   7  15        3.83       23.76     16.60 o
   3   7  15        8.16       12.88     17.13 o
   1   8  15        1.33      -15.88     17.80 o
   2   8  15        0.89       -0.32     18.81 o
  -1  -2  16        0.41       21.20     16.72 o
   0  -2  16        8.70      -13.47     13.47 o
  -1  -1  16        0.47       -1.92     14.55 o
   0  -1  16        8.81       27.60     15.03 o
  -2   0  16        0.01        1.94     16.93 o
  -1   0  16        2.59       55.53     16.96 o
   0   0  16       13.62       25.38     13.26 o
  -2   1  16        1.51       12.71     21.64 o
  -1   1  16        0.08        1.27     14.17 o
   0   1  16        1.64        7.24     11.23 o
  -2   2  16        9.62       27.79     12.88 o
  -1   2  16        1.53       18.68     11.75 o
   0   2  16        2.85       19.19     13.34 o
  -2   3  16        5.40       32.01     31.33 o
  -1   3  16        0.34       14.21      9.01 o
   4   3  16       12.69        4.77     15.14 o
  -2   4  16        4.51       30.38     17.50 o
  -1   4  16        0.40        7.36     15.38 o
   0   4  16        0.56       -6.65     14.32 o
   1   4  16        0.05        4.24     14.25 o
   2   4  16        0.30       10.50     14.40 o
   3   4  16        3.81       -1.22     14.97 o
   4   4  16        4.13       -1.06     18.10 o
  -1   5  16        1.40       16.52     14.47 o
   0   5  16        1.23        3.08     15.41 o
   1   5  16        9.64       19.13     15.92 o
   2   5  16        0.87       13.83     13.81 o
   3   5  16        3.94        2.74     15.01 o
   0   6  16        0.59       -0.74     17.36 o
   1   6  16        9.83       29.56     18.14 o
   2   6  16        0.25       14.51     15.52 o
   3   6  16        5.73        9.63     17.48 o
   0   7  16        0.70        6.53     17.76 o
   1   7  16        3.04       24.41     19.19 o
   2   7  16        0.00       14.63     18.29 o
  -1   1  17       23.52       61.38     18.16 o
  -1   2  17        3.53       31.57     17.31 o
   0   4  17        9.97       -1.99     16.24 o
   1   4  17        0.39       18.45     16.45 o
   2   4  17       15.71       16.79     15.86 o
   0   5  17        7.81        9.23     16.45 o
   1   5  17        1.11       17.19     17.59 o
   2   5  17       14.78       19.19     15.96 o
 
